# Supplementary material for: Heterogeneity of hypothalamic pro-opiomelanocortin-expressing neurons revealed by single-cell RNA sequencing
Source: Mol Metab. 2017 Mar 1;6(5):383–92. doi: 10.1016/j.molmet.2017.02.007 (PMC5404100; doi:10.1016/j.molmet.2017.02.007)
Supplement: Supplementary file 1 [file mmc1.zip]

Archive with 3 entries (2 files):
- supplementary_table_rev.xlsx
- __MACOSX/
- __MACOSX/._supplementary_table_rev.xlsx
