# Supplementary material for: Heterogeneity of hypothalamic pro-opiomelanocortin-expressing neurons revealed by single-cell RNA sequencing
Source: Mol Metab. 2017 Mar 1;6(5):383–92. doi: 10.1016/j.molmet.2017.02.007 (PMC5404100; doi:10.1016/j.molmet.2017.02.007)
Supplement: Supplementary file 1 [file mmc1.zip › supplementary_table_rev.xlsx]

## Sheet: Sheet1
			Enrichment in Expression (log2FC >=1 FDR <0.05)				% Cells with Expression >= 5 Linear RPM
Gene Symbol	Location	Gene Type	Cluster 1	Cluster 2	Cluster 3	Cluster 4	Cluster 1	Cluster 2	Cluster 3	Cluster 4
Abhd5	Cytoplasm	enzyme	-	-	Yes	-	0.217391	0.266667	0.428571	0.222222
Acadl	Cytoplasm	enzyme	-	-	-	Yes	0.217391	0.133333	0.428571	0.666667
Acat2	Cytoplasm	enzyme	-	-	Yes	-	0.753623	0.866667	0.857143	0.740741
Acot6	Cytoplasm	enzyme	-	Yes	-	-	0.0434783	0.2	0.142857	0.037037
Agl	Cytoplasm	enzyme	-	-	Yes	-	0.594203	0.8	1	0.777778
Aldh3a2	Cytoplasm	enzyme	-	-	Yes	-	0.521739	0.6	0.571429	0.481481
Aldoc	Cytoplasm	enzyme	-	-	Yes	-	0.855072	0.866667	0.857143	0.888889
Alg14	Cytoplasm	enzyme	-	-	Yes	-	0.478261	0.533333	0.571429	0.62963
Ampd3	Cytoplasm	enzyme	-	-	Yes	-	0.521739	0.4	0.571429	0.518519
Apobec3	Cytoplasm	enzyme	-	-	Yes	-	0.0289855	0.133333	0.714286	0.148148
Arf4	Cytoplasm	enzyme	-	-	Yes	-	0.985507	1	1	1
Arsg	Cytoplasm	enzyme	-	-	Yes	-	0.057971	0.133333	0.142857	0.0740741
Asrgl1	Cytoplasm	enzyme	-	-	Yes	-	0.724638	0.733333	0.714286	0.703704
Atat1	Cytoplasm	enzyme	-	-	Yes	-	0.927536	0.733333	1	0.851852
BC026585	Cytoplasm	enzyme	-	-	-	Yes	0.0144928	0	0	0.148148
Birc3	Cytoplasm	enzyme	-	-	-	Yes	0.0289855	0.133333	0	0.222222
Birc6	Cytoplasm	enzyme	-	-	Yes	-	0.913043	1	0.857143	0.962963
Car2	Cytoplasm	enzyme	-	-	Yes	-	0.101449	0	0.142857	0.0740741
Car8	Cytoplasm	enzyme	-	-	-	Yes	0.318841	0.333333	0.142857	0.62963
Cdo1	Cytoplasm	enzyme	-	-	Yes	-	0.608696	0.666667	0.571429	0.518519
Cnp	Cytoplasm	enzyme	-	-	Yes	-	0.405797	0.266667	0.857143	0.555556
Crot	Cytoplasm	enzyme	-	-	Yes	-	0.391304	0.466667	0.857143	0.222222
Cyb5a	Cytoplasm	enzyme	-	-	Yes	-	0.971014	0.866667	1	1
Cyp2j6	Cytoplasm	enzyme	-	-	Yes	-	0.057971	0	0.857143	0.0740741
Cyp46a1	Cytoplasm	enzyme	Yes	-	-	-	0.826087	0.866667	0.142857	0.666667
Cyp4f13	Cytoplasm	enzyme	-	-	-	Yes	0	0.133333	0.142857	0.148148
Cyp7b1	Cytoplasm	enzyme	-	-	Yes	-	0.101449	0.0666667	0.285714	0.222222
Ddah1	Cytoplasm	enzyme	-	-	Yes	-	0.811594	0.666667	0.571429	0.777778
Ddah2	Cytoplasm	enzyme	-	-	Yes	-	0.144928	0.2	0.571429	0.0740741
Dera	Cytoplasm	enzyme	-	-	Yes	-	0.115942	0	0.285714	0.111111
Dhcr7	Cytoplasm	enzyme	-	-	Yes	-	0.434783	0.333333	0.857143	0.259259
Dio2	Cytoplasm	enzyme	-	-	-	Yes	0.0724638	0.0666667	0.142857	0.259259
Dis3l	Cytoplasm	enzyme	-	-	Yes	-	0.521739	0.466667	0.714286	0.518519
Dna2	Cytoplasm	enzyme	-	-	-	Yes	0.0869565	0.2	0.142857	0.37037
Dpyd	Cytoplasm	enzyme	-	-	Yes	-	0.144928	0.0666667	0.428571	0.185185
Dpys	Cytoplasm	enzyme	-	-	-	Yes	0.101449	0.2	0	0.518519
Dpysl3	Cytoplasm	enzyme	-	-	Yes	-	0.84058	0.866667	0.285714	0.592593
Eci1	Cytoplasm	enzyme	-	-	Yes	-	0.463768	0.4	0.428571	0.62963
Egln2	Cytoplasm	enzyme	-	-	-	Yes	0.73913	0.8	0.142857	0.851852
Ehhadh	Cytoplasm	enzyme	-	-	Yes	-	0.0289855	0.266667	0.142857	0.0740741
Elovl1	Cytoplasm	enzyme	-	-	Yes	-	0.144928	0.133333	0.714286	0.333333
Eprs	Cytoplasm	enzyme	-	-	-	Yes	0.956522	0.933333	1	0.962963
Fbxl5	Cytoplasm	enzyme	-	-	Yes	-	0.898551	1	0.714286	0.888889
Fdft1	Cytoplasm	enzyme	-	-	Yes	-	0.971014	0.933333	1	0.962963
Fdps	Cytoplasm	enzyme	-	-	Yes	-	0.956522	0.933333	0.857143	0.888889
Fth1	Cytoplasm	enzyme	-	-	Yes	-	1	1	1	1
Ftl1	Cytoplasm	enzyme	-	-	Yes	-	1	1	1	1
Fut11	Cytoplasm	enzyme	-	-	Yes	-	0.391304	0.266667	0.428571	0.333333
Galnt3	Cytoplasm	enzyme	-	-	Yes	-	0.101449	0.133333	0.428571	0.0740741
Gamt	Cytoplasm	enzyme	-	-	Yes	-	0.304348	0.4	0.428571	0.333333
Gatm	Cytoplasm	enzyme	-	-	Yes	-	0.101449	0.266667	0.428571	0.037037
Gldc	Cytoplasm	enzyme	-	-	-	Yes	0.0144928	0.0666667	0	0.296296
Glul	Cytoplasm	enzyme	-	-	Yes	-	0.84058	0.866667	0.714286	0.777778
Gm2a	Cytoplasm	enzyme	-	-	Yes	-	0.376812	0.266667	0.714286	0.481481
Gpam	Cytoplasm	enzyme	-	-	Yes	-	0.0434783	0	0.142857	0.0740741
Gpcpd1	Cytoplasm	enzyme	-	-	Yes	-	0.797101	0.933333	1	0.851852
Gpt2	Cytoplasm	enzyme	-	-	Yes	-	0.289855	0.266667	0.714286	0.037037
Gstcd	Cytoplasm	enzyme	-	-	-	Yes	0.0869565	0.2	0.428571	0.259259
Gstk1	Cytoplasm	enzyme	-	-	Yes	-	0.0289855	0	0.571429	0.037037
Hacd1	Cytoplasm	enzyme	-	-	Yes	-	0.550725	0.666667	0.714286	0.518519
Hacl1	Cytoplasm	enzyme	-	-	Yes	-	0.144928	0.266667	0.714286	0.185185
Hadh	Cytoplasm	enzyme	-	-	Yes	-	0.144928	0.266667	0.571429	0.185185
Hhat	Cytoplasm	enzyme	-	Yes	-	-	0.130435	0.333333	0	0.148148
Hmgcr	Cytoplasm	enzyme	-	-	Yes	-	0.768116	0.933333	0.714286	0.777778
Hmgcs1	Cytoplasm	enzyme	-	-	Yes	-	0.913043	1	0.857143	0.962963
Hmox1	Cytoplasm	enzyme	-	-	Yes	Yes	0.0289855	0.0666667	0.714286	0.407407
Hs3st5	Cytoplasm	enzyme	Yes	-	-	-	0.376812	0.2	0	0.185185
Hspa1a	Cytoplasm	enzyme	-	-	-	Yes	0.42029	0.333333	0.428571	0.666667
Idi1	Cytoplasm	enzyme	-	-	Yes	-	0.478261	0.6	0.714286	0.851852
Idua	Cytoplasm	enzyme	-	-	Yes	-	0.217391	0.2	0.857143	0.222222
Irgm2	Cytoplasm	enzyme	-	-	Yes	-	0.0144928	0	0.142857	0.148148
Irs2	Cytoplasm	enzyme	-	-	-	Yes	0.666667	0.8	0.714286	0.740741
Lars2	Cytoplasm	enzyme	-	Yes	-	-	1	1	1	1
Lipe	Cytoplasm	enzyme	-	-	Yes	-	0.0434783	0.0666667	0.428571	0
Lnx1	Cytoplasm	enzyme	-	-	Yes	-	0.550725	0.6	0.857143	0.62963
Lpcat2	Cytoplasm	enzyme	-	-	Yes	-	0.115942	0.333333	0.428571	0.148148
Man1a	Cytoplasm	enzyme	Yes	-	-	-	0.347826	0.133333	0	0.148148
Man1b1	Cytoplasm	enzyme	-	-	Yes	-	0.594203	0.666667	0.857143	0.555556
Man1c1	Cytoplasm	enzyme	-	-	-	Yes	0.130435	0	0	0.185185
Man2a1	Cytoplasm	enzyme	-	-	Yes	-	0.0724638	0.266667	0.285714	0.148148
Marc2	Cytoplasm	enzyme	-	-	Yes	-	0.913043	0.866667	0.714286	0.962963
March1	Cytoplasm	enzyme	-	-	Yes	-	0.565217	0.866667	0.571429	0.592593
Mgat4c	Cytoplasm	enzyme	Yes	-	-	-	0.710145	0.266667	0	0.444444
Mgat5	Cytoplasm	enzyme	Yes	-	-	-	0.594203	0.333333	0	0.37037
Mgat5b	Cytoplasm	enzyme	-	-	-	Yes	0.0724638	0.0666667	0	0.148148
Msmo1	Cytoplasm	enzyme	-	-	Yes	-	0.956522	1	1	0.962963
Myh7	Cytoplasm	enzyme	-	-	-	Yes	0.304348	0.266667	0	0.518519
Myo1e	Cytoplasm	enzyme	-	-	Yes	-	0.0434783	0	0.285714	0.111111
Nmnat3	Cytoplasm	enzyme	-	-	-	Yes	0.0869565	0.0666667	0.142857	0.296296
Nmt1	Cytoplasm	enzyme	-	-	Yes	-	1	1	1	1
Nos1	Cytoplasm	enzyme	Yes	-	-	-	0.362319	0.266667	0	0.111111
Ogt	Cytoplasm	enzyme	-	-	Yes	-	0.971014	1	1	0.962963
Padi2	Cytoplasm	enzyme	-	-	Yes	-	0.057971	0.133333	0.714286	0.037037
Paics	Cytoplasm	enzyme	-	-	Yes	-	0.971014	0.8	0.857143	1
Papss1	Cytoplasm	enzyme	-	-	Yes	-	0.811594	0.666667	0.714286	0.851852
Pars2	Cytoplasm	enzyme	-	-	Yes	-	0.115942	0.2	0.142857	0.037037
Pcmtd1	Cytoplasm	enzyme	-	-	Yes	-	0.956522	1	1	0.962963
Pde2a	Cytoplasm	enzyme	Yes	-	-	-	0.449275	0.2	0	0.296296
Pde6d	Cytoplasm	enzyme	-	-	Yes	-	1	0.933333	0.857143	0.925926
Pdia4	Cytoplasm	enzyme	-	-	Yes	-	0.913043	0.866667	1	0.814815
Phlpp1	Cytoplasm	enzyme	-	-	Yes	-	0.217391	0.266667	0.714286	0.185185
Pign	Cytoplasm	enzyme	-	-	Yes	-	0.231884	0.6	0.428571	0.333333
Pigs	Cytoplasm	enzyme	-	-	Yes	-	0.84058	0.933333	1	0.851852
Pigv	Cytoplasm	enzyme	-	-	Yes	-	0.26087	0.133333	0.714286	0.444444
Pigw	Cytoplasm	enzyme	-	Yes	-	-	0.0434783	0.2	0	0.0740741
Pigz	Cytoplasm	enzyme	-	-	Yes	-	0.202899	0.133333	0.428571	0.148148
Plch1	Cytoplasm	enzyme	Yes	-	-	-	0.0869565	0.0666667	0	0.0740741
Polg	Cytoplasm	enzyme	-	-	Yes	-	0.217391	0.133333	0.571429	0.185185
Pomt1	Cytoplasm	enzyme	-	-	Yes	-	0.246377	0.333333	0.571429	0.259259
Ppib	Cytoplasm	enzyme	-	-	Yes	-	0.797101	0.733333	0.857143	0.814815
Ppox	Cytoplasm	enzyme	-	-	-	Yes	0.753623	0.6	0.571429	0.925926
Prdx4	Cytoplasm	enzyme	-	-	Yes	-	0.782609	0.6	0.857143	0.777778
Psat1	Cytoplasm	enzyme	-	-	Yes	-	0.289855	0.266667	0.714286	0.296296
Ptgds	Cytoplasm	enzyme	-	-	Yes	-	0.0869565	0.266667	0.285714	0.185185
Pycr1	Cytoplasm	enzyme	-	-	Yes	-	0.0434783	0.0666667	0.285714	0.0740741
Pygl	Cytoplasm	enzyme	-	-	-	Yes	0.173913	0.6	0	0.518519
Qdpr	Cytoplasm	enzyme	-	-	Yes	-	0.971014	1	1	0.962963
Rab27a	Cytoplasm	enzyme	-	-	-	Yes	0.391304	0.666667	0.428571	0.592593
Rab31	Cytoplasm	enzyme	-	-	Yes	-	0.0869565	0.0666667	0.571429	0.185185
Rab3b	Cytoplasm	enzyme	-	-	-	Yes	0.971014	1	1	1
Rap1a	Cytoplasm	enzyme	-	-	Yes	-	0.884058	0.866667	0.857143	0.851852
Rasd1	Cytoplasm	enzyme	-	-	-	Yes	0.202899	0.266667	0.571429	0.592593
Rasd2	Cytoplasm	enzyme	Yes	-	-	-	0.405797	0.4	0	0.0740741
Rdh12	Cytoplasm	enzyme	-	-	-	Yes	0.26087	0.2	0.285714	0.444444
Retsat	Cytoplasm	enzyme	-	-	-	Yes	0.0869565	0.0666667	0	0.148148
Rgs6	Cytoplasm	enzyme	Yes	-	-	-	0.115942	0	0	0
Rhoa	Cytoplasm	enzyme	-	-	Yes	-	0.985507	1	1	0.962963
Rhob	Cytoplasm	enzyme	-	-	Yes	-	0.724638	1	1	0.703704
Rhog	Cytoplasm	enzyme	-	-	Yes	-	0.173913	0.133333	0.428571	0.444444
Rhot1	Cytoplasm	enzyme	-	-	Yes	-	0.710145	0.933333	0.857143	0.777778
Rnaset2a	Cytoplasm	enzyme	-	-	Yes	-	0.333333	0.466667	0.714286	0.518519
Rnf13	Cytoplasm	enzyme	-	-	Yes	-	0.927536	1	1	0.888889
Rpn2	Cytoplasm	enzyme	-	-	Yes	-	1	1	1	1
Rsad2	Cytoplasm	enzyme	-	-	Yes	-	0.0144928	0	0.142857	0.185185
Rtn4ip1	Cytoplasm	enzyme	Yes	-	-	-	0.318841	0	0.142857	0.111111
Sat1	Cytoplasm	enzyme	-	-	Yes	-	0.550725	0.466667	0.857143	0.777778
Sc5d	Cytoplasm	enzyme	-	-	Yes	-	0.724638	0.8	0.857143	0.740741
Scd1	Cytoplasm	enzyme	-	-	Yes	-	0.0289855	0	0.428571	0.037037
Scd2	Cytoplasm	enzyme	-	-	Yes	-	0.898551	1	1	0.925926
Sep4	Cytoplasm	enzyme	-	-	Yes	-	0.463768	0.266667	0.428571	0.444444
Sgpl1	Cytoplasm	enzyme	-	-	Yes	-	0.188406	0.333333	0.857143	0.407407
Sh3glb1	Cytoplasm	enzyme	-	-	Yes	-	0.768116	0.866667	0.857143	0.777778
Smox	Cytoplasm	enzyme	-	-	Yes	-	0.26087	0.266667	0.571429	0.222222
Soat1	Cytoplasm	enzyme	-	-	Yes	-	0.144928	0.266667	0.285714	0.333333
Soat2	Cytoplasm	enzyme	-	-	-	Yes	0.0144928	0.0666667	0	0.111111
Sqle	Cytoplasm	enzyme	-	-	Yes	-	0.73913	1	0.857143	0.851852
Srxn1	Cytoplasm	enzyme	-	-	-	Yes	0.73913	0.8	0.428571	0.703704
St6gal1	Cytoplasm	enzyme	-	-	Yes	-	0.057971	0.0666667	0.571429	0
St6galnac5	Cytoplasm	enzyme	Yes	-	-	-	0.333333	0.333333	0	0
Suclg2	Cytoplasm	enzyme	-	-	Yes	-	0.144928	0.0666667	0.285714	0.111111
Suox	Cytoplasm	enzyme	-	-	Yes	-	0.26087	0.133333	0.714286	0.296296
Taldo1	Cytoplasm	enzyme	-	-	Yes	-	1	0.866667	1	1
Tm7sf2	Cytoplasm	enzyme	-	-	Yes	-	0.304348	0.133333	0.285714	0.259259
Tmod1	Cytoplasm	enzyme	-	-	Yes	-	0.130435	0.133333	0.142857	0.111111
Tor3a	Cytoplasm	enzyme	-	-	Yes	-	0.0724638	0.2	0.428571	0.222222
Trim56	Cytoplasm	enzyme	-	-	-	Yes	0.0289855	0.0666667	0.285714	0.185185
Ube2c	Cytoplasm	enzyme	-	-	Yes	-	0	0.0666667	0.142857	0
Ugp2	Cytoplasm	enzyme	-	-	Yes	-	0.768116	0.866667	0.857143	0.925926
Wars2	Cytoplasm	enzyme	-	-	Yes	-	0.144928	0.133333	0.428571	0.0740741
Yjefn3	Cytoplasm	enzyme	Yes	-	-	-	0.710145	0.333333	0	0.666667
Zdhhc9	Cytoplasm	enzyme	-	-	Yes	-	0.217391	0.133333	0.428571	0.185185
Clcc1	Cytoplasm	ion channel	-	-	Yes	-	0.724638	0.6	1	0.740741
Itpr2	Cytoplasm	ion channel	-	-	Yes	-	0.057971	0.2	0.285714	0
Pex5l	Cytoplasm	ion channel	-	-	Yes	-	0.15942	0.4	0.285714	0.259259
Akt2	Cytoplasm	kinase	-	-	Yes	-	0.231884	0.2	0.571429	0.296296
Cab39l	Cytoplasm	kinase	-	-	Yes	-	0.652174	0.6	0.571429	0.888889
Chkb	Cytoplasm	kinase	-	-	Yes	-	0.811594	0.866667	0.857143	0.740741
Ckb	Cytoplasm	kinase	-	-	Yes	-	1	1	1	1
Ckmt1	Cytoplasm	kinase	Yes	-	-	-	0.985507	1	0.857143	0.888889
Csnk2a2	Cytoplasm	kinase	Yes	-	-	-	0.768116	0.333333	0.285714	0.518519
Eif2ak2	Cytoplasm	kinase	-	-	Yes	Yes	0.15942	0.266667	0.571429	0.481481
Ksr1	Cytoplasm	kinase	-	-	Yes	-	0.101449	0	0.285714	0
Map2k2	Cytoplasm	kinase	-	-	Yes	-	0.942029	0.866667	1	0.925926
Map3k1	Cytoplasm	kinase	-	-	Yes	-	0.0724638	0.4	0.428571	0.111111
Map4k4	Cytoplasm	kinase	-	-	Yes	-	0.434783	0.4	1	0.666667
Mapk7	Cytoplasm	kinase	-	-	Yes	-	0.173913	0.133333	0.428571	0.148148
Matk	Cytoplasm	kinase	Yes	-	-	-	0.956522	0.933333	0.428571	0.666667
Mvk	Cytoplasm	kinase	-	-	Yes	-	0.347826	0.2	0.571429	0.259259
Pfkfb3	Cytoplasm	kinase	Yes	-	-	-	0.478261	0.0666667	0	0.148148
Pfkfb4	Cytoplasm	kinase	-	-	Yes	-	0.144928	0.266667	0.142857	0.111111
Phka1	Cytoplasm	kinase	-	-	Yes	-	0.376812	0.466667	0.714286	0.444444
Phkg1	Cytoplasm	kinase	-	-	-	Yes	0.101449	0.0666667	0.428571	0.185185
Pi4k2b	Cytoplasm	kinase	-	-	Yes	-	0.0144928	0.0666667	0.142857	0.037037
Pik3c2b	Cytoplasm	kinase	-	-	Yes	-	0.130435	0.133333	0.285714	0.185185
Pik3cb	Cytoplasm	kinase	-	-	Yes	-	0.318841	0.266667	0.571429	0.148148
Pik3r1	Cytoplasm	kinase	-	-	Yes	-	0.869565	0.866667	0.857143	0.814815
Plk4	Cytoplasm	kinase	-	-	Yes	-	0.130435	0.2	0.571429	0.259259
Prkcq	Cytoplasm	kinase	-	-	Yes	-	0.0434783	0	0.571429	0.0740741
Rock1	Cytoplasm	kinase	-	-	Yes	-	0.695652	1	1	0.851852
Sik2	Cytoplasm	kinase	-	-	-	Yes	0.623188	0.8	0.571429	0.814815
Stk40	Cytoplasm	kinase	-	-	-	Yes	0.101449	0.2	0.142857	0.148148
Styk1	Cytoplasm	kinase	-	-	-	Yes	0.0289855	0.133333	0	0.185185
Ttn	Cytoplasm	kinase	-	-	-	Yes	0.0869565	0.0666667	0	0.148148
Twf1	Cytoplasm	kinase	-	-	Yes	-	0.695652	0.533333	0.714286	0.703704
Wnk1	Cytoplasm	kinase	-	-	Yes	-	0.753623	1	1	0.851852
0610007P14Rik	Cytoplasm	other	-	-	Yes	-	0.855072	0.933333	1	0.851852
0610009O20Rik	Cytoplasm	other	-	-	Yes	-	0.188406	0	0.714286	0.148148
4732456N10Rik	Cytoplasm	other	-	Yes	-	-	0.362319	0.733333	0.285714	0.518519
Actb	Cytoplasm	other	-	-	Yes	-	1	1	1	1
Actg1	Cytoplasm	other	-	-	Yes	-	1	1	1	1
Add1	Cytoplasm	other	-	-	Yes	-	0.971014	1	1	0.962963
Ado	Cytoplasm	other	-	-	Yes	-	0.15942	0.133333	0.571429	0.037037
Ankrd28	Cytoplasm	other	-	-	Yes	-	0.202899	0.266667	0.428571	0.222222
Anp32e	Cytoplasm	other	-	-	Yes	-	0.826087	0.933333	0.857143	0.925926
Aplp2	Cytoplasm	other	-	-	Yes	-	1	1	1	0.962963
Appl2	Cytoplasm	other	-	-	Yes	-	0.492754	0.466667	0.571429	0.407407
Arhgap17	Cytoplasm	other	-	-	Yes	-	0.202899	0.133333	0.571429	0.185185
Arhgap18	Cytoplasm	other	-	-	Yes	-	0.376812	0.333333	0.285714	0.555556
Arhgap31	Cytoplasm	other	-	-	Yes	-	0.0724638	0.266667	0.571429	0.555556
Arhgap36	Cytoplasm	other	Yes	-	-	-	0.855072	0.866667	0.857143	0.666667
Arhgef2	Cytoplasm	other	-	-	Yes	-	0.478261	0.733333	1	0.62963
Arhgef6	Cytoplasm	other	-	-	Yes	-	0.318841	0.133333	0.571429	0.481481
Armc7	Cytoplasm	other	Yes	-	-	-	0.26087	0	0	0.148148
Atg16l1	Cytoplasm	other	-	-	Yes	-	0.681159	0.533333	0.428571	0.666667
B3glct	Cytoplasm	other	-	-	Yes	-	0.144928	0.133333	0.428571	0.148148
Bag3	Cytoplasm	other	-	-	-	Yes	0.0724638	0.133333	0.142857	0.222222
Birc5	Cytoplasm	other	-	-	Yes	-	0.130435	0	0.142857	0.037037
Bora	Cytoplasm	other	-	-	Yes	-	0.202899	0.266667	0.142857	0.148148
Brinp2	Cytoplasm	other	Yes	-	-	-	0.550725	0.466667	0.285714	0.259259
Calb1	Cytoplasm	other	-	-	-	Yes	0.971014	1	1	0.962963
Calb2	Cytoplasm	other	Yes	-	-	-	0.942029	0.933333	0.714286	0.740741
Ccdc141	Cytoplasm	other	-	-	Yes	-	0.101449	0.133333	0.571429	0.148148
Ccdc88c	Cytoplasm	other	-	-	Yes	-	0.057971	0.0666667	0.428571	0.0740741
Cchcr1	Cytoplasm	other	-	-	-	Yes	0	0.133333	0.142857	0.148148
Ccp110	Cytoplasm	other	-	-	Yes	-	0.666667	0.666667	0.571429	0.62963
Cd2ap	Cytoplasm	other	-	-	Yes	-	0.405797	0.466667	0.428571	0.555556
Cdc42ep4	Cytoplasm	other	-	-	-	Yes	0.130435	0.4	0.142857	0.259259
Cdk5rap2	Cytoplasm	other	-	-	Yes	-	0.0869565	0.2	0.714286	0.185185
Cep41	Cytoplasm	other	-	-	-	Yes	0.130435	0.0666667	0.142857	0.37037
Cep89	Cytoplasm	other	-	-	Yes	-	0.492754	0.2	0.285714	0.592593
Cep97	Cytoplasm	other	-	-	Yes	-	0.333333	0.2	0.571429	0.444444
Cidea	Cytoplasm	other	-	-	-	Yes	0.246377	0.4	0.142857	0.37037
Cish	Cytoplasm	other	-	-	-	Yes	0.115942	0.133333	0.285714	0.444444
Cln3	Cytoplasm	other	-	-	Yes	-	0.376812	0.2	0.571429	0.333333
Cln8	Cytoplasm	other	-	-	Yes	-	0.304348	0.4	0.428571	0.222222
Clu	Cytoplasm	other	-	-	Yes	-	1	1	1	1
Cnn3	Cytoplasm	other	-	-	Yes	-	0.304348	0.333333	0.714286	0.592593
Col25a1	Cytoplasm	other	Yes	-	-	-	0.594203	0.266667	0.142857	0.481481
Coq4	Cytoplasm	other	Yes	-	-	-	0.724638	0.4	0.428571	0.481481
Cpne4	Cytoplasm	other	-	-	-	Yes	0.26087	0.533333	0	0.740741
Crispld1	Cytoplasm	other	Yes	-	-	-	0.0289855	0	0	0
Crk	Cytoplasm	other	-	-	Yes	-	0.695652	0.733333	0.857143	0.777778
Daam1	Cytoplasm	other	-	-	Yes	-	0.855072	0.933333	0.857143	0.777778
Dbi	Cytoplasm	other	-	-	Yes	-	0.797101	0.866667	1	0.888889
Dbndd2	Cytoplasm	other	-	-	Yes	-	0.637681	0.666667	0.285714	0.740741
Dcp1b	Cytoplasm	other	Yes	-	-	-	0.347826	0.266667	0	0.185185
Dock1	Cytoplasm	other	-	-	Yes	-	0.0144928	0.0666667	0.571429	0
Dstn	Cytoplasm	other	-	-	Yes	Yes	1	1	1	1
Dynlt1b	Cytoplasm	other	-	-	-	Yes	0.318841	0.266667	0.428571	0.444444
Efs	Cytoplasm	other	-	-	Yes	-	0.188406	0.133333	0.285714	0.222222
Epn2	Cytoplasm	other	-	-	Yes	-	0.666667	0.6	0.714286	0.481481
Errfi1	Cytoplasm	other	-	-	-	Yes	0.565217	0.333333	0.571429	0.740741
Fadd	Cytoplasm	other	-	-	Yes	-	0.0144928	0.0666667	0.285714	0.148148
Fam19a2	Cytoplasm	other	Yes	-	-	-	0.202899	0.0666667	0.142857	0
Fermt2	Cytoplasm	other	-	-	Yes	-	0.608696	0.866667	0.857143	0.888889
Fhl1	Cytoplasm	other	Yes	-	-	-	0.985507	1	0.857143	0.925926
Filip1	Cytoplasm	other	-	-	-	Yes	0.144928	0.4	0.142857	0.37037
Fmnl1	Cytoplasm	other	-	-	-	Yes	0.0724638	0	0	0.222222
Fmnl2	Cytoplasm	other	-	-	Yes	-	0.449275	0.333333	0.857143	0.518519
Fscn1	Cytoplasm	other	-	-	Yes	-	0.463768	0.4	0.571429	0.407407
G2e3	Cytoplasm	other	-	-	Yes	-	0.289855	0.266667	0.285714	0.333333
Gab1	Cytoplasm	other	-	-	Yes	-	0	0.133333	0.428571	0.111111
Gas2	Cytoplasm	other	-	-	-	Yes	0.405797	0.533333	0.285714	0.62963
Gca	Cytoplasm	other	-	-	Yes	-	0.15942	0.333333	0.142857	0.259259
Ginm1	Cytoplasm	other	-	-	-	Yes	0.797101	0.866667	0.571429	0.962963
Gm4924	Cytoplasm	other	-	-	Yes	-	0.0724638	0	0.142857	0.111111
Golga7	Cytoplasm	other	-	-	Yes	-	0.884058	0.733333	1	0.851852
Golim4	Cytoplasm	other	-	-	Yes	-	0.115942	0.0666667	0.714286	0.111111
H2afj	Cytoplasm	other	-	-	Yes	-	0.927536	0.666667	1	0.962963
Haus5	Cytoplasm	other	-	-	Yes	-	0.0869565	0	0.285714	0.0740741
Haus6	Cytoplasm	other	-	-	Yes	-	0.188406	0.133333	0.285714	0.185185
Haus8	Cytoplasm	other	Yes	-	-	-	0.666667	0.666667	0.571429	0.592593
Hip1	Cytoplasm	other	-	-	Yes	-	0.188406	0.266667	0.428571	0.111111
Hip1r	Cytoplasm	other	-	-	Yes	-	0.304348	0.4	0.571429	0.222222
Hpca	Cytoplasm	other	Yes	-	-	-	0.724638	0.6	0.142857	0.481481
Hps1	Cytoplasm	other	-	-	Yes	-	0.15942	0.2	0.142857	0.148148
Hps5	Cytoplasm	other	-	-	Yes	-	0.173913	0.133333	0.285714	0.259259
Hspa1b	Cytoplasm	other	-	-	-	Yes	0.246377	0.333333	0.571429	0.407407
Hspa2	Cytoplasm	other	-	-	-	Yes	0.0289855	0.133333	0.285714	0.481481
Hspb1	Cytoplasm	other	-	-	-	Yes	0.26087	0.466667	0.571429	0.37037
Ibtk	Cytoplasm	other	-	-	Yes	-	0.449275	0.2	0.285714	0.259259
Ier2	Cytoplasm	other	-	-	Yes	-	0.144928	0.333333	0.714286	0.296296
Ifi27	Cytoplasm	other	-	-	Yes	-	0.434783	0.4	0.857143	0.333333
Ifit1	Cytoplasm	other	-	-	Yes	-	0.0434783	0.0666667	0.142857	0.037037
Ifit3b	Cytoplasm	other	-	-	Yes	-	0.0724638	0.0666667	0.142857	0.037037
Ift43	Cytoplasm	other	-	-	Yes	-	0.666667	0.6	0.857143	0.925926
Il17rd	Cytoplasm	other	-	-	-	Yes	0.0289855	0.0666667	0	0.148148
Iqgap1	Cytoplasm	other	-	-	Yes	-	0.144928	0.333333	0.428571	0.259259
Kank4	Cytoplasm	other	-	-	-	Yes	0.057971	0	0	0.111111
Kctd11	Cytoplasm	other	-	-	Yes	-	0.0289855	0.0666667	0.142857	0.0740741
Kif1c	Cytoplasm	other	-	-	Yes	-	0.057971	0.133333	0.142857	0.0740741
Kif24	Cytoplasm	other	-	-	Yes	-	0.057971	0.4	0.571429	0.148148
Krt17	Cytoplasm	other	-	-	Yes	-	0.0869565	0.0666667	0.142857	0.296296
Ktn1	Cytoplasm	other	-	-	Yes	-	1	1	1	1
Lactb2	Cytoplasm	other	-	-	-	Yes	0.304348	0.0666667	0.428571	0.444444
Lamp5	Cytoplasm	other	Yes	-	-	-	0.405797	0.2	0	0.185185
Lims2	Cytoplasm	other	-	-	Yes	-	0.115942	0	0.428571	0.037037
Llgl1	Cytoplasm	other	-	-	Yes	-	0.115942	0.133333	0.714286	0.037037
Lrba	Cytoplasm	other	-	-	-	Yes	0.202899	0.266667	0.142857	0.37037
Lrrc1	Cytoplasm	other	-	-	Yes	-	0.231884	0.333333	0.571429	0.333333
Mapre1	Cytoplasm	other	-	-	Yes	-	0.927536	0.8	1	0.962963
Megf6	Cytoplasm	other	Yes	-	-	-	0.144928	0	0	0.0740741
Mns1	Cytoplasm	other	-	-	Yes	-	0.0869565	0.0666667	0.285714	0.148148
Mobp	Cytoplasm	other	-	-	Yes	-	0.0724638	0.0666667	0.142857	0.037037
Mpdu1	Cytoplasm	other	-	-	Yes	-	0.84058	0.733333	0.714286	0.814815
Mt1	Cytoplasm	other	-	-	Yes	-	0.623188	0.666667	1	0.703704
Myl12a	Cytoplasm	other	-	-	-	Yes	0.536232	0.4	0.714286	0.888889
Myo10	Cytoplasm	other	-	-	Yes	-	0.463768	0.6	0.571429	0.555556
Myo6	Cytoplasm	other	-	-	Yes	-	0.289855	0.466667	0.714286	0.481481
Myom1	Cytoplasm	other	Yes	-	-	-	0.115942	0	0	0.037037
Ndrg2	Cytoplasm	other	-	-	Yes	-	0.652174	0.666667	0.571429	0.888889
Ndufaf1	Cytoplasm	other	Yes	-	-	-	0.782609	0.533333	0.142857	0.62963
Nebl	Cytoplasm	other	Yes	-	-	-	0.898551	0.733333	0.428571	0.814815
Nefl	Cytoplasm	other	Yes	-	-	-	0.84058	0.733333	0.428571	0.740741
Nlrc3	Cytoplasm	other	-	-	-	Yes	0.0869565	0.266667	0	0.444444
Nrep	Cytoplasm	other	-	-	Yes	-	0.405797	0.2	0.428571	0.148148
Nrn1	Cytoplasm	other	Yes	-	-	-	0.130435	0	0	0
Nt5dc2	Cytoplasm	other	-	-	Yes	-	0.231884	0	0.714286	0.333333
Nubpl	Cytoplasm	other	-	-	-	Yes	0.188406	0	0.142857	0.333333
Ormdl2	Cytoplasm	other	-	-	Yes	-	0.57971	0.533333	0.714286	0.777778
Osbpl3	Cytoplasm	other	-	-	Yes	-	0.0724638	0	0.142857	0.037037
Pabpc1l	Cytoplasm	other	-	-	-	Yes	0.101449	0	0.285714	0.296296
Pabpc5	Cytoplasm	other	-	-	Yes	-	0.101449	0.0666667	0.285714	0.111111
Pan3	Cytoplasm	other	-	-	Yes	-	0.362319	0.4	0.714286	0.62963
Pex3	Cytoplasm	other	-	-	Yes	-	0.710145	0.866667	1	0.814815
Phlda1	Cytoplasm	other	-	-	-	Yes	0.333333	0.4	0.142857	0.518519
Phldb1	Cytoplasm	other	-	-	Yes	-	0.217391	0.333333	0.428571	0.296296
Pid1	Cytoplasm	other	-	-	Yes	-	0.405797	0.466667	0.428571	0.222222
Pik3ip1	Cytoplasm	other	-	-	Yes	-	0.434783	0.466667	0.428571	0.185185
Pkia	Cytoplasm	other	Yes	-	-	-	0.927536	0.933333	0.428571	0.740741
Plekha1	Cytoplasm	other	-	-	Yes	-	0.782609	0.866667	0.428571	0.703704
Plekha2	Cytoplasm	other	-	-	Yes	-	0.057971	0.133333	0.285714	0
Plekha7	Cytoplasm	other	-	-	-	Yes	0.057971	0.0666667	0.285714	0.259259
Plekhb1	Cytoplasm	other	-	-	Yes	-	0.956522	0.933333	0.857143	0.962963
Plekhh2	Cytoplasm	other	Yes	-	-	-	0.376812	0.333333	0.142857	0.0740741
Plin3	Cytoplasm	other	-	-	Yes	-	0.0144928	0.133333	0.285714	0.111111
Ppp1r15a	Cytoplasm	other	-	-	Yes	-	0.347826	0.4	0.571429	0.518519
Prex1	Cytoplasm	other	-	-	Yes	-	0.246377	0.4	0.428571	0.222222
Prkcdbp	Cytoplasm	other	-	-	Yes	-	0.565217	0.4	0.857143	0.814815
Rab11fip1	Cytoplasm	other	-	-	-	Yes	0.057971	0.2	0.285714	0.185185
Rasgrf2	Cytoplasm	other	-	Yes	-	-	0.84058	0.933333	0.285714	0.777778
Rgs10	Cytoplasm	other	Yes	-	-	-	0.507246	0.266667	0	0.222222
Rhpn2	Cytoplasm	other	-	-	-	Yes	0.0144928	0.133333	0	0.148148
Rmdn2	Cytoplasm	other	-	-	Yes	-	0.173913	0.2	0.428571	0.185185
Rsad1	Cytoplasm	other	Yes	-	-	-	0.173913	0.0666667	0	0.111111
Rsg1	Cytoplasm	other	Yes	-	-	-	0.0869565	0.0666667	0	0.037037
Rsu1	Cytoplasm	other	-	-	Yes	-	0.492754	0.266667	0.857143	0.555556
Rtn2	Cytoplasm	other	-	-	Yes	-	0.681159	0.933333	0.857143	0.777778
S100a1	Cytoplasm	other	-	-	Yes	-	0.0434783	0	0.857143	0.222222
S100a10	Cytoplasm	other	-	-	-	Yes	0.405797	0.533333	0.428571	0.851852
S100a13	Cytoplasm	other	-	-	Yes	-	0.0289855	0	0.857143	0.0740741
S100b	Cytoplasm	other	-	-	Yes	-	0.057971	0	0.571429	0.222222
Samd8	Cytoplasm	other	-	-	Yes	-	0.898551	0.733333	0.857143	0.814815
Scgn	Cytoplasm	other	-	-	Yes	-	0.0869565	0.0666667	0.428571	0.111111
Schip1	Cytoplasm	other	-	-	Yes	-	0.956522	0.933333	1	0.925926
Sdf4	Cytoplasm	other	-	-	Yes	-	0.985507	1	1	1
Selm	Cytoplasm	other	-	-	Yes	-	1	1	1	1
Serp1	Cytoplasm	other	-	-	Yes	-	0.463768	0.4	0.714286	0.703704
Sesn2	Cytoplasm	other	-	-	Yes	-	0.304348	0.133333	0.428571	0.0740741
Sgcd	Cytoplasm	other	Yes	-	-	-	0.231884	0.133333	0.142857	0.037037
Sh3bp5	Cytoplasm	other	-	-	Yes	-	0.449275	0.333333	0.714286	0.296296
Sh3gl1	Cytoplasm	other	-	-	Yes	-	0.507246	0.333333	0.571429	0.592593
Shc2	Cytoplasm	other	Yes	-	-	-	0.724638	0.6	0	0.555556
Shc4	Cytoplasm	other	-	-	Yes	Yes	0.0144928	0	0.428571	0.0740741
Shroom3	Cytoplasm	other	-	-	-	Yes	0.0869565	0.133333	0.142857	0.259259
Sidt2	Cytoplasm	other	-	-	-	Yes	0.362319	0.4	0.285714	0.518519
Skap2	Cytoplasm	other	-	-	Yes	-	0.115942	0.2	0.714286	0.185185
Slc25a30	Cytoplasm	other	Yes	-	-	-	0.130435	0	0	0
Socs2	Cytoplasm	other	-	-	Yes	-	0.507246	0.666667	0.571429	0.851852
Ssbp1	Cytoplasm	other	-	-	Yes	-	0.956522	1	1	0.962963
Ssna1	Cytoplasm	other	-	-	Yes	-	0.985507	0.933333	1	0.962963
Ssr3	Cytoplasm	other	-	-	Yes	-	0.927536	1	1	0.962963
Stard13	Cytoplasm	other	-	-	Yes	-	0.0144928	0	0.285714	0.111111
Stard9	Cytoplasm	other	-	-	Yes	-	0.173913	0.4	0.285714	0.222222
Stk11ip	Cytoplasm	other	-	-	Yes	-	0.188406	0.266667	0.285714	0.111111
Stmn4	Cytoplasm	other	-	-	Yes	-	1	1	0.857143	0.814815
Strip2	Cytoplasm	other	Yes	-	-	-	0.173913	0.0666667	0	0.111111
Strn	Cytoplasm	other	-	-	Yes	-	0.391304	0.4	0.428571	0.444444
Sync	Cytoplasm	other	-	-	-	Yes	0.057971	0.0666667	0	0.111111
Synm	Cytoplasm	other	-	-	Yes	-	0.0869565	0.2	0.428571	0.0740741
Synpo	Cytoplasm	other	-	-	-	Yes	0.115942	0.133333	0.285714	0.259259
Tagln2	Cytoplasm	other	-	-	-	Yes	0.188406	0.266667	0.142857	0.555556
Tbc1d4	Cytoplasm	other	Yes	-	-	-	0.26087	0.0666667	0.142857	0.037037
Tdrkh	Cytoplasm	other	-	-	Yes	-	0.695652	0.666667	0.857143	0.518519
Tesc	Cytoplasm	other	-	-	-	Yes	0.521739	0.533333	0	0.814815
Timm21	Cytoplasm	other	-	-	Yes	-	0.434783	0.2	0.285714	0.296296
Tirap	Cytoplasm	other	-	-	Yes	-	0.101449	0.133333	0.285714	0.111111
Tmbim1	Cytoplasm	other	-	-	Yes	-	0.0434783	0.133333	0.142857	0.222222
Tmeff2	Cytoplasm	other	-	-	Yes	-	0.811594	0.533333	0.571429	0.555556
Tmem168	Cytoplasm	other	-	-	Yes	-	0.217391	0.2	0.285714	0.296296
Tmem205	Cytoplasm	other	-	-	Yes	-	0.84058	0.866667	1	0.666667
Tmem256	Cytoplasm	other	-	-	Yes	-	0.985507	0.933333	1	1
Tmem33	Cytoplasm	other	-	-	Yes	-	0.913043	0.933333	1	0.962963
Tmem98	Cytoplasm	other	-	-	Yes	-	0.0289855	0.133333	0.428571	0.185185
Tmsb4x	Cytoplasm	other	-	-	Yes	-	1	1	1	1
Tom1l1	Cytoplasm	other	-	-	-	Yes	0.710145	0.666667	0.285714	0.740741
Tor1aip2	Cytoplasm	other	-	-	Yes	-	0.217391	0.6	0.571429	0.444444
Tpm4	Cytoplasm	other	-	-	Yes	-	0.492754	0.666667	0.714286	0.62963
Traf3ip2	Cytoplasm	other	-	-	Yes	-	0.115942	0.133333	0.428571	0.222222
Traf4	Cytoplasm	other	-	-	Yes	-	0.115942	0	0.428571	0.0740741
Trim35	Cytoplasm	other	-	-	Yes	-	1	0.866667	0.857143	0.925926
Trim59	Cytoplasm	other	-	-	Yes	-	0.15942	0.133333	0.428571	0.111111
Trim67	Cytoplasm	other	-	-	Yes	-	0.130435	0.0666667	0.142857	0.111111
Tubb6	Cytoplasm	other	-	-	-	Yes	0.057971	0.133333	0.142857	0.148148
Tuft1	Cytoplasm	other	-	-	Yes	-	0.0869565	0.133333	0.142857	0.037037
Unc13c	Cytoplasm	other	Yes	-	-	-	0.130435	0	0.142857	0
Vim	Cytoplasm	other	-	-	-	Yes	0.115942	0.2	0.285714	0.481481
Vimp	Cytoplasm	other	-	-	Yes	-	0.956522	1	1	1
Vsnl1	Cytoplasm	other	Yes	-	-	-	0.985507	0.866667	0.428571	0.814815
Wipf1	Cytoplasm	other	-	-	Yes	-	0	0.266667	0.428571	0.111111
Wls	Cytoplasm	other	-	-	Yes	-	0.0724638	0.0666667	0.571429	0.148148
Yif1a	Cytoplasm	other	-	-	Yes	-	0.652174	0.6	1	0.666667
Yipf6	Cytoplasm	other	-	-	Yes	-	0.405797	0.333333	0.714286	0.555556
Zc3h12a	Cytoplasm	other	-	-	-	Yes	0	0.0666667	0.142857	0.148148
Atg4a	Cytoplasm	peptidase	-	-	Yes	-	0.202899	0.333333	0.428571	0.037037
Casp2	Cytoplasm	peptidase	-	-	Yes	-	0.115942	0.0666667	0.285714	0.148148
Cast	Cytoplasm	peptidase	-	-	-	Yes	0.0434783	0.2	0.142857	0.259259
Ctsf	Cytoplasm	peptidase	-	-	Yes	-	0.782609	0.666667	0.857143	0.62963
Ctso	Cytoplasm	peptidase	-	-	Yes	-	0.289855	0.533333	0.571429	0.666667
Ctsz	Cytoplasm	peptidase	-	-	-	Yes	0.681159	0.733333	0.857143	1
Furin	Cytoplasm	peptidase	-	-	Yes	-	0.0434783	0.0666667	0.142857	0.0740741
Lap3	Cytoplasm	peptidase	-	-	Yes	-	0.681159	0.4	0.571429	0.62963
Malt1	Cytoplasm	peptidase	-	-	-	Yes	0.115942	0.133333	0.285714	0.148148
Mest	Cytoplasm	peptidase	-	-	-	Yes	0.869565	1	0.285714	0.888889
Metap1d	Cytoplasm	peptidase	-	-	Yes	-	0.594203	0.6	0.571429	0.62963
Mmel1	Cytoplasm	peptidase	Yes	-	-	-	0.101449	0	0	0.0740741
Pan2	Cytoplasm	peptidase	-	-	Yes	-	0.15942	0.133333	0.285714	0.0740741
Pitrm1	Cytoplasm	peptidase	-	-	Yes	-	0.42029	0.333333	0.285714	0.555556
Psmb8	Cytoplasm	peptidase	-	-	-	Yes	0	0.266667	0.142857	0.481481
Psmb9	Cytoplasm	peptidase	-	-	-	Yes	0.0289855	0	0	0.222222
Rnf130	Cytoplasm	peptidase	-	-	Yes	-	0.855072	0.666667	0.857143	0.777778
Sec11c	Cytoplasm	peptidase	-	-	Yes	-	1	1	1	0.962963
Usp2	Cytoplasm	peptidase	-	-	Yes	-	0.173913	0.0666667	0.428571	0.333333
Usp3	Cytoplasm	peptidase	-	-	Yes	-	0.304348	0.4	0.857143	0.333333
Zdhhc3	Cytoplasm	peptidase	-	-	Yes	-	0.478261	0.533333	0.857143	0.555556
Cdkn3	Cytoplasm	phosphatase	-	-	Yes	-	0.0289855	0.0666667	0.142857	0.037037
Minpp1	Cytoplasm	phosphatase	Yes	-	-	-	0.84058	0.8	0.428571	0.62963
Mtmr2	Cytoplasm	phosphatase	-	-	Yes	-	0.608696	0.6	0.428571	0.555556
Ppp1r14b	Cytoplasm	phosphatase	-	-	Yes	-	0.594203	0.733333	0.714286	0.62963
Ptp4a1	Cytoplasm	phosphatase	-	-	Yes	-	0.927536	0.933333	1	0.962963
Sgpp1	Cytoplasm	phosphatase	-	-	Yes	-	0.565217	0.466667	0.857143	0.518519
Socs3	Cytoplasm	phosphatase	-	-	-	Yes	0.101449	0	0.142857	0.37037
Synj2	Cytoplasm	phosphatase	Yes	-	-	-	0.101449	0	0	0
Actn4	Cytoplasm	transcription regulator	-	-	Yes	-	0.565217	0.533333	0.857143	0.444444
Arl2bp	Cytoplasm	transcription regulator	-	-	Yes	-	1	1	1	0.962963
Bsx	Cytoplasm	transcription regulator	Yes	-	-	-	0.202899	0.133333	0	0
Lztr1	Cytoplasm	transcription regulator	-	-	Yes	-	0.927536	0.933333	1	1
Rpl7l1	Cytoplasm	transcription regulator	-	-	Yes	-	0.797101	0.8	1	0.888889
Sncaip	Cytoplasm	transcription regulator	Yes	-	-	-	0.217391	0.0666667	0	0.037037
Trim25	Cytoplasm	transcription regulator	-	-	Yes	-	0.202899	0.333333	0.571429	0.481481
Ttf2	Cytoplasm	transcription regulator	-	-	Yes	-	0.057971	0.2	0.285714	0
Ago3	Cytoplasm	translation regulator	-	-	Yes	-	0.768116	0.8	0.714286	0.777778
Eif4g2	Cytoplasm	translation regulator	-	-	Yes	-	1	1	1	1
Mtif3	Cytoplasm	translation regulator	-	-	Yes	-	0.884058	0.8	0.857143	1
Rps27l	Cytoplasm	translation regulator	-	-	Yes	-	1	1	1	1
Tspo	Cytoplasm	transmembrane receptor	-	-	Yes	-	0.0434783	0.0666667	0.571429	0.444444
Ap3m1	Cytoplasm	transporter	-	-	Yes	-	0.797101	0.8	0.857143	0.814815
Atp2c1	Cytoplasm	transporter	-	-	Yes	-	0.927536	0.933333	0.857143	0.962963
Atp6v0e	Cytoplasm	transporter	-	-	Yes	-	0.797101	0.533333	0.857143	0.851852
Atp6v1g2	Cytoplasm	transporter	Yes	-	-	-	1	1	1	0.888889
Bet1	Cytoplasm	transporter	-	-	Yes	-	0.594203	0.6	0.714286	0.555556
Clvs2	Cytoplasm	transporter	Yes	-	-	-	0.681159	0.4	0.142857	0.666667
Copz2	Cytoplasm	transporter	-	-	Yes	-	0.0289855	0	0.428571	0.111111
Crabp1	Cytoplasm	transporter	Yes	-	-	-	0.637681	0.8	0.714286	0.444444
Doc2a	Cytoplasm	transporter	Yes	-	-	-	0.463768	0.0666667	0	0.111111
Fabp7	Cytoplasm	transporter	-	-	Yes	-	0.0724638	0.0666667	0.571429	0
Gltp	Cytoplasm	transporter	-	-	Yes	-	0.26087	0.0666667	0.714286	0.222222
Kif20a	Cytoplasm	transporter	-	-	Yes	-	0.0724638	0.0666667	0.142857	0.0740741
Mmgt1	Cytoplasm	transporter	-	-	Yes	-	0.391304	0.266667	0.857143	0.333333
Npc1	Cytoplasm	transporter	-	-	Yes	-	0.942029	0.933333	0.714286	0.925926
Oxnad1	Cytoplasm	transporter	-	-	Yes	-	0.550725	0.533333	1	0.703704
Pgap2	Cytoplasm	transporter	-	-	Yes	-	0.275362	0.4	0.571429	0.444444
Pitpnm3	Cytoplasm	transporter	Yes	-	-	-	0.362319	0.133333	0	0
Racgap1	Cytoplasm	transporter	-	-	Yes	-	1	1	1	0.962963
Rrbp1	Cytoplasm	transporter	-	-	Yes	-	0.768116	0.866667	1	0.740741
S100a6	Cytoplasm	transporter	-	-	Yes	-	0.0144928	0	0.714286	0.0740741
Scp2	Cytoplasm	transporter	-	-	Yes	-	1	0.933333	1	1
Sec24a	Cytoplasm	transporter	-	-	-	Yes	0.463768	0.4	0.142857	0.777778
Sec61a1	Cytoplasm	transporter	-	-	Yes	-	0.449275	0.533333	0.857143	0.703704
Sfxn2	Cytoplasm	transporter	-	-	-	Yes	0.115942	0	0	0.111111
Sfxn5	Cytoplasm	transporter	-	-	Yes	-	0.130435	0.0666667	0.285714	0.111111
Slc16a11	Cytoplasm	transporter	Yes	-	-	-	0.289855	0.133333	0.285714	0.0740741
Slc25a25	Cytoplasm	transporter	-	-	-	Yes	0.42029	0.666667	0.571429	0.592593
Slc25a29	Cytoplasm	transporter	-	-	Yes	-	0.202899	0.0666667	0.428571	0.148148
Slc27a3	Cytoplasm	transporter	Yes	-	-	-	0.318841	0.0666667	0	0.148148
Slc30a7	Cytoplasm	transporter	-	-	Yes	-	0.376812	0.133333	0.285714	0.481481
Slc6a8	Cytoplasm	transporter	-	Yes	-	-	0.057971	0.266667	0	0
Slc9a9	Cytoplasm	transporter	-	-	Yes	-	0.15942	0.2	0.285714	0.185185
Snx1	Cytoplasm	transporter	-	-	Yes	-	0.971014	1	1	0.925926
Snx11	Cytoplasm	transporter	Yes	-	-	-	0.507246	0.133333	0.142857	0.222222
Snx12	Cytoplasm	transporter	-	-	Yes	-	0.724638	0.666667	0.857143	0.814815
Snx5	Cytoplasm	transporter	-	-	Yes	-	0.826087	0.866667	1	0.777778
Sri	Cytoplasm	transporter	-	-	Yes	-	0.884058	1	1	0.925926
Stard5	Cytoplasm	transporter	-	-	Yes	-	0.202899	0	0.285714	0.259259
Stx5a	Cytoplasm	transporter	-	-	Yes	-	0.913043	0.8	1	0.925926
Syt1	Cytoplasm	transporter	Yes	-	-	-	0.985507	0.8	0.857143	0.444444
Syt6	Cytoplasm	transporter	Yes	-	-	-	0.391304	0.2	0.142857	0.0740741
Tap1	Cytoplasm	transporter	-	-	-	Yes	0.057971	0	0	0.185185
Tap2	Cytoplasm	transporter	-	-	-	Yes	0.0434783	0.2	0.142857	0.407407
Tm9sf3	Cytoplasm	transporter	-	-	Yes	-	0.913043	1	1	0.962963
Tmed10	Cytoplasm	transporter	-	-	Yes	-	0.985507	1	1	0.962963
Tmed7	Cytoplasm	transporter	-	-	Yes	-	0.956522	0.933333	0.857143	0.962963
Cmtm8	Extracellular Space	cytokine	-	-	-	Yes	0.15942	0.0666667	0.142857	0.555556
Cxcl14	Extracellular Space	cytokine	-	-	Yes	-	0.0144928	0	0.714286	0.148148
Flt3l	Extracellular Space	cytokine	-	-	-	Yes	0.0869565	0.333333	0	0.185185
Il18	Extracellular Space	cytokine	-	-	Yes	-	0.188406	0.133333	0.428571	0.37037
Nradd	Extracellular Space	cytokine	-	-	-	Yes	0.15942	0.333333	0	0.481481
Prl	Extracellular Space	cytokine	-	-	Yes	-	0.0869565	0.266667	0.285714	0.111111
Thpo	Extracellular Space	cytokine	-	-	Yes	-	0.0434783	0.133333	0.428571	0.0740741
Wnt4	Extracellular Space	cytokine	Yes	-	-	-	0.492754	0.4	0	0.185185
Arsk	Extracellular Space	enzyme	-	-	Yes	-	0.173913	0	0.142857	0.185185
Ddhd1	Extracellular Space	enzyme	-	-	Yes	-	0.521739	0.6	0.714286	0.481481
Fam20c	Extracellular Space	enzyme	-	-	Yes	-	0.73913	0.466667	0.714286	0.740741
Pgbd1	Extracellular Space	enzyme	Yes	-	-	-	0.15942	0.0666667	0	0.037037
Pon3	Extracellular Space	enzyme	-	-	-	Yes	0.0289855	0.266667	0.142857	0.592593
Smpdl3b	Extracellular Space	enzyme	Yes	-	-	-	0.304348	0	0	0
Angpt1	Extracellular Space	growth factor	-	-	Yes	-	0.304348	0.266667	0.285714	0.111111
Angpt2	Extracellular Space	growth factor	-	-	Yes	-	0.0434783	0	0.142857	0.0740741
Bmp3	Extracellular Space	growth factor	-	-	-	Yes	0.130435	0.266667	0	0.407407
Cspg5	Extracellular Space	growth factor	-	-	Yes	-	1	1	1	0.851852
Fgf1	Extracellular Space	growth factor	-	-	Yes	-	0.188406	0.466667	0.285714	0.111111
Hbegf	Extracellular Space	growth factor	-	-	Yes	-	0.434783	0.6	0.285714	0.407407
Hdgf	Extracellular Space	growth factor	-	-	Yes	-	0.985507	0.933333	1	0.962963
Jag1	Extracellular Space	growth factor	-	-	-	Yes	0.0144928	0.0666667	0	0.148148
Kitl	Extracellular Space	growth factor	-	-	Yes	-	0.0434783	0.133333	0.142857	0.148148
Mdk	Extracellular Space	growth factor	-	-	Yes	-	0.144928	0.133333	0.571429	0.037037
Nell1	Extracellular Space	growth factor	Yes	-	-	-	0.565217	0.0666667	0.142857	0.259259
Nov	Extracellular Space	growth factor	-	-	-	Yes	0.101449	0.133333	0	0.407407
Ptn	Extracellular Space	growth factor	-	-	Yes	-	0.753623	0.933333	1	0.814815
Tgfa	Extracellular Space	growth factor	-	-	Yes	-	0.101449	0.133333	0.571429	0.0740741
Vgf	Extracellular Space	growth factor	-	-	-	Yes	0.608696	0.666667	0.571429	0.962963
Adcyap1	Extracellular Space	other	-	Yes	-	-	0.101449	0.133333	0.285714	0.222222
Angel1	Extracellular Space	other	-	-	Yes	-	0.115942	0	0.142857	0.037037
Arl13b	Extracellular Space	other	-	-	-	Yes	0.231884	0.2	0.285714	0.37037
Bcan	Extracellular Space	other	-	-	Yes	-	0.231884	0.2	0.571429	0.037037
Cartpt	Extracellular Space	other	-	-	-	Yes	0.942029	1	1	1
Ccdc114	Extracellular Space	other	-	-	Yes	-	0.057971	0	0.428571	0.148148
Ccdc9	Extracellular Space	other	-	-	Yes	-	0.173913	0.0666667	0.285714	0.111111
Chgb	Extracellular Space	other	-	-	Yes	-	1	1	1	1
Coch	Extracellular Space	other	Yes	-	-	-	0.275362	0.0666667	0	0.111111
Col18a1	Extracellular Space	other	Yes	-	-	-	0.057971	0	0	0
Col6a1	Extracellular Space	other	-	-	-	Yes	0	0.0666667	0	0.037037
Col8a1	Extracellular Space	other	-	-	Yes	-	0.0869565	0.0666667	0.142857	0
Cpne9	Extracellular Space	other	Yes	-	-	-	0.15942	0.133333	0	0.037037
Cyr61	Extracellular Space	other	-	-	Yes	-	0.0289855	0.133333	0.285714	0
Dll3	Extracellular Space	other	-	-	Yes	-	0.173913	0.133333	0.142857	0.148148
Dzip1l	Extracellular Space	other	-	-	Yes	-	0.202899	0.2	0.142857	0.148148
Egfem1	Extracellular Space	other	-	-	-	Yes	0.202899	0.266667	0.142857	0.481481
Emilin1	Extracellular Space	other	-	-	Yes	-	0.0289855	0.0666667	0.285714	0.037037
Fam19a1	Extracellular Space	other	Yes	-	-	-	0.376812	0.2	0.142857	0.0740741
Fam217a	Extracellular Space	other	-	-	-	Yes	0	0.0666667	0	0.0740741
Fam60a	Extracellular Space	other	-	-	-	Yes	0.144928	0	0.142857	0.296296
Fbn1	Extracellular Space	other	-	-	-	Yes	0.0869565	0.0666667	0.142857	0.296296
Gal	Extracellular Space	other	-	-	-	Yes	0.434783	0.133333	0.428571	0.518519
Glipr1	Extracellular Space	other	Yes	-	-	-	0.710145	0.466667	0.285714	0.333333
Gsn	Extracellular Space	other	-	-	Yes	-	0.231884	0.133333	0.428571	0.0740741
Igfbp4	Extracellular Space	other	-	-	Yes	-	0.057971	0.333333	0.571429	0.259259
Il17d	Extracellular Space	other	-	-	Yes	-	0.304348	0.2	0.571429	0.296296
Il34	Extracellular Space	other	Yes	-	-	-	0.478261	0.133333	0	0.407407
Itih3	Extracellular Space	other	-	-	Yes	-	0.0724638	0.0666667	0.285714	0
Kazald1	Extracellular Space	other	-	-	Yes	-	0.130435	0.0666667	0.285714	0.037037
Kirrel3	Extracellular Space	other	-	-	Yes	-	0.144928	0.0666667	0.142857	0.111111
Klhl5	Extracellular Space	other	-	-	Yes	-	0.202899	0.266667	0.714286	0.185185
Lgi3	Extracellular Space	other	-	-	Yes	-	0.753623	0.4	0.142857	0.740741
Mbp	Extracellular Space	other	-	-	Yes	-	0.768116	0.8	0.571429	0.592593
Mfge8	Extracellular Space	other	-	-	Yes	-	0.101449	0.0666667	0.428571	0.111111
Msln	Extracellular Space	other	-	-	-	Yes	0.115942	0.133333	0	0.259259
Ncan	Extracellular Space	other	-	-	Yes	-	0.289855	0.133333	0.428571	0.333333
Npc2	Extracellular Space	other	-	-	Yes	-	0.942029	0.933333	1	1
Ntng1	Extracellular Space	other	Yes	-	-	-	0.304348	0.133333	0	0.148148
Nts	Extracellular Space	other	Yes	-	-	-	0.0724638	0	0	0
Pcolce2	Extracellular Space	other	-	-	Yes	-	0.101449	0.133333	0.285714	0.148148
Penk	Extracellular Space	other	Yes	-	-	-	0.318841	0.266667	0.428571	0.259259
Plekhh3	Extracellular Space	other	-	-	Yes	-	0.144928	0.2	0.285714	0.148148
Pnoc	Extracellular Space	other	Yes	-	-	-	0.463768	0.266667	0.142857	0.333333
Pomc	Extracellular Space	other	-	-	-	Yes	1	1	1	1
Prok2	Extracellular Space	other	-	-	-	Yes	0.0289855	0	0	0.259259
Prr12	Extracellular Space	other	-	-	Yes	-	0.42029	0.6	0.428571	0.37037
Rln1	Extracellular Space	other	-	-	-	Yes	0.130435	0.133333	0	0.518519
Sbspon	Extracellular Space	other	-	-	-	Yes	0	0.133333	0	0.222222
Sema3f	Extracellular Space	other	-	-	-	Yes	0.057971	0.0666667	0.142857	0.111111
Sepp1	Extracellular Space	other	-	-	Yes	-	0.057971	0.0666667	0.428571	0.0740741
Serpina3n	Extracellular Space	other	-	-	-	Yes	0.521739	0.866667	0.714286	0.851852
Serpine2	Extracellular Space	other	-	-	Yes	-	0.362319	0.333333	0.571429	0.333333
Sparc	Extracellular Space	other	-	-	Yes	-	0.217391	0.466667	0.857143	0.518519
Spock1	Extracellular Space	other	Yes	-	-	-	0.608696	0.533333	0	0.37037
Spock3	Extracellular Space	other	Yes	-	-	-	1	0.933333	0.857143	0.851852
Tac2	Extracellular Space	other	Yes	-	-	-	0.130435	0	0	0
Tctn1	Extracellular Space	other	-	-	Yes	-	0.101449	0.133333	0.142857	0.111111
Tfpi	Extracellular Space	other	-	Yes	-	-	0.0289855	0.133333	0	0
Timp4	Extracellular Space	other	-	-	Yes	-	0.057971	0.0666667	0.428571	0
Tmem231	Extracellular Space	other	Yes	-	-	-	0.478261	0.4	0.142857	0.37037
Tspan2	Extracellular Space	other	-	-	Yes	-	0.826087	0.333333	0.428571	0.481481
Vcan	Extracellular Space	other	-	-	Yes	-	0.057971	0.133333	0.428571	0
Vwf	Extracellular Space	other	-	-	-	Yes	0.057971	0.133333	0.285714	0.148148
Wdr1	Extracellular Space	other	-	-	Yes	-	1	1	1	1
Adamts2	Extracellular Space	peptidase	-	-	Yes	-	0.130435	0.0666667	0.285714	0.0740741
Bmp1	Extracellular Space	peptidase	-	-	Yes	-	0.173913	0.333333	0.285714	0.037037
Cela1	Extracellular Space	peptidase	-	-	-	Yes	0.0144928	0	0	0.0740741
Chmp1a	Extracellular Space	peptidase	-	-	Yes	-	0.84058	0.866667	1	0.962963
Cpa4	Extracellular Space	peptidase	-	-	-	Yes	0.0289855	0.0666667	0	0.222222
Cpq	Extracellular Space	peptidase	-	-	Yes	-	0.333333	0.533333	0.714286	0.62963
Erap1	Extracellular Space	peptidase	-	-	-	Yes	0.115942	0.266667	0	0.555556
F12	Extracellular Space	peptidase	-	-	-	Yes	0.0724638	0	0	0.259259
Mmp16	Extracellular Space	peptidase	-	-	Yes	-	0.536232	0.6	0.571429	0.296296
Pappa	Extracellular Space	peptidase	-	Yes	-	-	0.057971	0.133333	0.142857	0.037037
Pcsk5	Extracellular Space	peptidase	Yes	-	-	-	0.347826	0.2	0	0.111111
Pcsk6	Extracellular Space	peptidase	-	-	Yes	-	0.202899	0.133333	0.571429	0
Prss23	Extracellular Space	peptidase	-	-	Yes	-	0.101449	0	0.285714	0
Prtn3	Extracellular Space	peptidase	Yes	-	-	-	0.362319	0.0666667	0	0.148148
Apod	Extracellular Space	transporter	-	-	Yes	-	0.0289855	0.0666667	0.142857	0.0740741
Apoe	Extracellular Space	transporter	-	-	Yes	-	0.318841	0.4	0.714286	0.444444
Gjc3	Extracellular Space	transporter	-	-	Yes	-	0.0724638	0.133333	0.571429	0.222222
Pdyn	Extracellular Space	transporter	-	-	-	Yes	0.753623	1	0.714286	0.851852
Trf	Extracellular Space	transporter	-	-	Yes	-	0.188406	0.466667	0.142857	0.333333
Ttr	Extracellular Space	transporter	-	-	-	Yes	0.057971	0.2	0	0.592593
Adi1	Nucleus	enzyme	-	-	Yes	-	0.73913	0.866667	0.857143	0.851852
Afmid	Nucleus	enzyme	-	-	-	Yes	0.0434783	0	0	0.222222
Atad2	Nucleus	enzyme	-	-	-	Yes	0.15942	0.0666667	0.285714	0.259259
Bag6	Nucleus	enzyme	-	-	Yes	-	0.753623	0.733333	0.714286	0.777778
Blm	Nucleus	enzyme	-	-	Yes	-	0.101449	0.0666667	0.428571	0.0740741
Brip1	Nucleus	enzyme	-	-	-	Yes	0.0724638	0.133333	0.142857	0.296296
Chd1	Nucleus	enzyme	-	-	-	Yes	0.463768	0.8	0.285714	0.740741
Chd7	Nucleus	enzyme	-	-	Yes	-	0.057971	0.133333	0.857143	0.296296
Ddx39b	Nucleus	enzyme	-	-	Yes	-	0.971014	1	1	1
Dgcr8	Nucleus	enzyme	-	-	Yes	-	0.42029	0.733333	0.428571	0.444444
Dis3	Nucleus	enzyme	-	-	Yes	-	0.376812	0.266667	0.428571	0.407407
Dnmt3a	Nucleus	enzyme	-	-	Yes	-	0.826087	0.733333	1	0.592593
Fkbp5	Nucleus	enzyme	-	-	-	Yes	0.246377	0.6	0.428571	0.555556
Helq	Nucleus	enzyme	Yes	-	-	-	0.463768	0.2	0.142857	0.333333
Itch	Nucleus	enzyme	-	-	Yes	-	0.768116	0.866667	0.571429	0.703704
Lbr	Nucleus	enzyme	-	-	Yes	-	0.289855	0.266667	0.571429	0.333333
Mcm7	Nucleus	enzyme	-	-	Yes	-	0.26087	0.333333	0.714286	0.0740741
Pla2g16	Nucleus	enzyme	-	-	Yes	-	0.0724638	0.133333	0.285714	0
Pola2	Nucleus	enzyme	-	-	Yes	-	0.768116	0.933333	0.857143	0.962963
Polr2a	Nucleus	enzyme	-	-	Yes	-	0.637681	0.866667	0.857143	0.814815
Pop4	Nucleus	enzyme	-	-	Yes	-	0.782609	0.4	0.857143	0.666667
Rbbp8	Nucleus	enzyme	-	-	Yes	-	0.202899	0.133333	0.571429	0.111111
Rnf38	Nucleus	enzyme	-	-	Yes	-	0.376812	0.6	0.428571	0.555556
Rrp8	Nucleus	enzyme	-	-	Yes	-	0.492754	0.266667	0.285714	0.518519
Rsph10b	Nucleus	enzyme	-	-	-	Yes	0.057971	0.2	0	0.296296
Setd7	Nucleus	enzyme	-	-	Yes	-	0.536232	0.666667	0.571429	0.481481
Setd8	Nucleus	enzyme	-	-	Yes	-	0.637681	0.6	0.571429	0.62963
Srsf9	Nucleus	enzyme	-	-	Yes	-	0.811594	0.733333	0.857143	0.888889
Tdg	Nucleus	enzyme	-	-	Yes	-	0.521739	0.4	0.857143	0.37037
Tiparp	Nucleus	enzyme	-	-	Yes	-	0.318841	0.6	0.571429	0.37037
Trim21	Nucleus	enzyme	-	-	Yes	-	0.0434783	0.0666667	0.285714	0.0740741
Ubiad1	Nucleus	enzyme	Yes	-	-	-	0.115942	0	0	0.0740741
Tmem38b	Nucleus	ion channel	-	-	-	Yes	0.144928	0.2	0	0.333333
Brd2	Nucleus	kinase	-	-	Yes	-	0.681159	0.8	0.714286	0.851852
Cdc7	Nucleus	kinase	-	-	Yes	-	0.985507	0.933333	1	0.962963
Cdkn1a	Nucleus	kinase	-	-	-	Yes	0.188406	0.0666667	0.142857	0.444444
Clk2	Nucleus	kinase	-	-	Yes	-	0.42029	0.466667	0.571429	0.703704
Dbf4	Nucleus	kinase	-	-	Yes	-	0.101449	0	0.142857	0.037037
Hipk2	Nucleus	kinase	-	-	Yes	-	0.333333	0.4	0.857143	0.111111
Hus1	Nucleus	kinase	-	-	Yes	-	0.144928	0.0666667	0.142857	0.222222
Nek3	Nucleus	kinase	-	-	Yes	-	0.173913	0.0666667	0.142857	0.333333
Plk2	Nucleus	kinase	-	-	Yes	-	0.289855	0.333333	0.714286	0.518519
Plk3	Nucleus	kinase	-	-	-	Yes	0.246377	0.266667	0.142857	0.259259
Prkd3	Nucleus	kinase	-	-	Yes	-	0	0.0666667	0.714286	0.037037
Nr4a1	Nucleus	ligand-dependent nuclear receptor	-	-	Yes	Yes	0.0434783	0.2	0.571429	0.296296
Nr4a2	Nucleus	ligand-dependent nuclear receptor	-	-	-	Yes	0.115942	0.2	0.142857	0.185185
Rxrb	Nucleus	ligand-dependent nuclear receptor	-	-	Yes	-	0.376812	0.333333	0.571429	0.296296
2810417H13Rik	Nucleus	other	-	-	Yes	-	0.0289855	0.133333	0.142857	0.148148
Ahnak	Nucleus	other	-	-	-	Yes	0.0289855	0	0.142857	0.111111
Alyref	Nucleus	other	-	-	Yes	-	0.942029	0.8	1	0.925926
Arhgap39	Nucleus	other	-	-	Yes	-	0.42029	0.466667	0.285714	0.37037
Atxn1l	Nucleus	other	-	-	Yes	-	0.115942	0.2	0.428571	0.148148
Bcl7b	Nucleus	other	-	-	Yes	-	0.913043	1	1	0.925926
Bcl7c	Nucleus	other	-	-	Yes	-	0.550725	0.466667	0.857143	0.592593
Bend6	Nucleus	other	Yes	-	-	-	0.884058	0.733333	0.428571	0.740741
Btbd7	Nucleus	other	-	-	Yes	-	0.289855	0.333333	0.571429	0.444444
Ccna2	Nucleus	other	-	-	Yes	-	0.855072	0.866667	0.428571	0.777778
Ccnd2	Nucleus	other	-	-	Yes	-	0.173913	0.133333	0.857143	0.37037
Ccnl1	Nucleus	other	-	-	-	Yes	0.73913	0.8	0.857143	0.888889
Ccnl2	Nucleus	other	-	-	Yes	-	0.782609	0.866667	1	0.925926
Cdc40	Nucleus	other	-	-	Yes	-	0.681159	0.533333	0.857143	0.777778
Cdk2ap1	Nucleus	other	-	-	Yes	-	0.724638	0.866667	1	0.814815
Cenpa	Nucleus	other	-	-	Yes	-	0.0434783	0.133333	0.142857	0.0740741
Cenpf	Nucleus	other	-	-	Yes	-	0.202899	0.0666667	0.142857	0.333333
Cenpq	Nucleus	other	-	-	Yes	-	0.202899	0.2	0.571429	0.296296
Cep85	Nucleus	other	-	-	-	Yes	0.15942	0.2	0.285714	0.37037
Chtf18	Nucleus	other	-	-	-	Yes	0.130435	0.0666667	0	0.111111
Cib1	Nucleus	other	-	-	Yes	-	0.173913	0.133333	0.571429	0.185185
Cpsf4	Nucleus	other	Yes	-	-	-	0.289855	0.0666667	0.142857	0.111111
Crtc2	Nucleus	other	-	-	-	Yes	0.304348	0.133333	0.142857	0.481481
Cryab	Nucleus	other	-	-	Yes	-	0.0724638	0.0666667	0.714286	0.111111
Csrp1	Nucleus	other	-	-	Yes	-	0.101449	0.0666667	0.857143	0.111111
Dach2	Nucleus	other	-	-	-	Yes	0.057971	0.0666667	0.142857	0.111111
Dctn4	Nucleus	other	-	-	Yes	-	0.797101	0.8	0.857143	0.851852
Dnaja4	Nucleus	other	-	-	-	Yes	0.449275	0.466667	0.142857	0.592593
Dnajb1	Nucleus	other	-	-	-	Yes	0.855072	0.666667	0.857143	0.888889
Dnph1	Nucleus	other	-	-	Yes	-	0.304348	0.266667	0.142857	0.222222
Emd	Nucleus	other	-	-	-	Yes	0.768116	0.8	0.714286	0.888889
Fmn1	Nucleus	other	-	-	-	Yes	0.0724638	0.333333	0	0.37037
Gadd45g	Nucleus	other	-	-	Yes	-	0.811594	1	0.714286	0.888889
Gins4	Nucleus	other	-	-	Yes	-	0.73913	0.733333	0.714286	0.777778
Gm14412	Nucleus	other	-	-	Yes	-	0.101449	0	0.142857	0
H1f0	Nucleus	other	-	-	Yes	-	0.782609	0.666667	0.714286	0.888889
H2afv	Nucleus	other	-	-	Yes	-	0.927536	0.933333	1	1
H3f3a	Nucleus	other	-	-	Yes	-	1	1	1	1
H3f3b	Nucleus	other	-	-	Yes	-	1	1	1	1
Hist1h2ap	Nucleus	other	-	-	Yes	-	0.0144928	0	0.428571	0.148148
Hist1h2bc	Nucleus	other	-	-	Yes	-	0.347826	0.4	0.857143	0.555556
Hjurp	Nucleus	other	-	-	Yes	-	0.782609	0.8	0.714286	0.851852
Hmgn2	Nucleus	other	-	-	Yes	-	0.985507	0.933333	1	1
Hmgn3	Nucleus	other	-	-	Yes	-	1	1	1	1
Hnrnpa0	Nucleus	other	-	Yes	-	-	0.84058	1	1	0.925926
Hnrnpf	Nucleus	other	-	-	Yes	-	0.710145	0.733333	0.857143	0.888889
Hnrnpm	Nucleus	other	-	-	Yes	-	0.985507	1	1	1
Ints7	Nucleus	other	-	-	Yes	-	0.246377	0.2	0.285714	0.185185
Ivns1abp	Nucleus	other	-	-	Yes	-	0.753623	0.6	0.571429	0.814815
Jmjd1c	Nucleus	other	-	-	-	Yes	0.956522	1	1	1
Kdm3b	Nucleus	other	-	-	Yes	-	0.304348	0.2	0.571429	0.296296
Khdrbs2	Nucleus	other	Yes	-	-	-	0.652174	0.333333	0.142857	0.592593
Kif22	Nucleus	other	-	-	Yes	-	0.231884	0.0666667	0.142857	0.222222
Kif4	Nucleus	other	-	-	Yes	-	0.144928	0.2	0.285714	0.259259
Larp1b	Nucleus	other	-	Yes	-	-	0.0289855	0.2	0	0
Mamstr	Nucleus	other	-	-	-	Yes	0.0289855	0	0.142857	0.185185
Mapk1ip1l	Nucleus	other	-	-	-	Yes	0.521739	0.666667	0.142857	0.592593
Morc4	Nucleus	other	-	-	-	Yes	0.231884	0.266667	0.142857	0.555556
Myo16	Nucleus	other	-	-	Yes	-	0.0869565	0.0666667	0.428571	0.111111
Nav2	Nucleus	other	-	-	Yes	-	0.246377	0.4	0.285714	0.296296
Nbas	Nucleus	other	-	-	Yes	-	0.565217	0.666667	0.714286	0.481481
Nbn	Nucleus	other	-	-	-	Yes	0.42029	0.4	0.285714	0.592593
Ncapg	Nucleus	other	-	-	Yes	-	0.130435	0	0.142857	0.148148
Ncapg2	Nucleus	other	-	-	Yes	-	0.0144928	0.133333	0.285714	0.259259
Ndc1	Nucleus	other	-	-	Yes	-	0.217391	0.466667	0.571429	0.296296
Nhlh2	Nucleus	other	-	-	-	Yes	0.202899	0.2	0.142857	0.777778
Nkd2	Nucleus	other	Yes	-	-	-	0.115942	0.0666667	0	0
Nucb2	Nucleus	other	-	-	-	Yes	0.782609	1	0.714286	0.962963
Pacrg	Nucleus	other	-	-	-	Yes	0.362319	0.4	0.285714	0.666667
Phf21b	Nucleus	other	-	-	Yes	-	0.0144928	0.2	0.285714	0
Pot1a	Nucleus	other	-	-	Yes	-	0.478261	0.533333	0.857143	0.222222
Pot1b	Nucleus	other	-	-	Yes	-	0.231884	0.266667	0.285714	0.296296
Prc1	Nucleus	other	-	-	Yes	-	0.115942	0.133333	0.142857	0.111111
Prdm12	Nucleus	other	-	-	-	Yes	0.0434783	0.2	0	0.555556
Prickle1	Nucleus	other	-	-	Yes	-	0.130435	0.133333	0.285714	0.111111
Ptma	Nucleus	other	-	-	Yes	-	1	1	1	1
Pttg1ip	Nucleus	other	-	-	Yes	-	0.57971	0.8	0.857143	0.592593
Qk	Nucleus	other	-	-	Yes	-	0.347826	0.333333	0.857143	0.333333
Rad21	Nucleus	other	-	-	Yes	-	0.811594	0.8	0.714286	0.777778
Rad51ap1	Nucleus	other	-	-	Yes	-	0.057971	0.2	0.142857	0.0740741
Rapgef5	Nucleus	other	Yes	-	-	-	0.405797	0.0666667	0	0.222222
Rassf2	Nucleus	other	Yes	-	-	-	0.0724638	0	0	0.037037
Rbfox3	Nucleus	other	Yes	-	-	-	0.898551	0.6	0.142857	0.740741
S100a16	Nucleus	other	-	-	Yes	-	0.0289855	0	0.714286	0.148148
Sap30l	Nucleus	other	-	-	Yes	-	0.42029	0.266667	0.714286	0.481481
Sh3bgrl2	Nucleus	other	-	-	-	Yes	0.0724638	0	0	0.148148
Snapc1	Nucleus	other	-	-	Yes	-	0.956522	0.933333	0.714286	0.888889
Son	Nucleus	other	-	-	Yes	-	1	1	1	1
Specc1	Nucleus	other	-	-	Yes	-	0.521739	0.4	0.571429	0.666667
Stag1	Nucleus	other	-	-	Yes	-	0.768116	0.8	0.714286	0.777778
Sun1	Nucleus	other	-	-	Yes	-	0.565217	0.733333	0.714286	0.740741
Syce2	Nucleus	other	-	-	-	Yes	0.15942	0.0666667	0.142857	0.444444
Tacc3	Nucleus	other	-	-	Yes	-	0.115942	0.0666667	0.142857	0.259259
Tdrd5	Nucleus	other	-	-	-	Yes	0.0724638	0	0	0.185185
Terf1	Nucleus	other	-	-	Yes	-	0.57971	0.6	0.714286	0.62963
Timeless	Nucleus	other	-	-	Yes	-	0	0.0666667	0.142857	0
Tle6	Nucleus	other	-	-	Yes	-	0.0869565	0.133333	0.142857	0.111111
Tmbim6	Nucleus	other	-	-	Yes	-	0.971014	1	1	1
Trp53inp1	Nucleus	other	-	-	Yes	-	0.173913	0.2	0.857143	0.296296
Vgll4	Nucleus	other	-	-	Yes	Yes	0.130435	0.2	0.428571	0.407407
Vwa5a	Nucleus	other	-	-	Yes	-	0.26087	0.333333	0.571429	0.37037
Wdr55	Nucleus	other	Yes	-	-	-	0.507246	0.0666667	0	0.259259
Wdr61	Nucleus	other	-	-	-	Yes	0.985507	1	1	1
Zbtb26	Nucleus	other	-	-	Yes	-	0.188406	0.0666667	0.428571	0.296296
Zbtb8b	Nucleus	other	Yes	-	-	-	0.202899	0	0	0.037037
Zfat	Nucleus	other	-	-	-	Yes	0.0869565	0.133333	0	0.259259
Zfp334	Nucleus	other	Yes	-	-	-	0.507246	0.266667	0.142857	0.259259
Zfp386	Nucleus	other	-	-	Yes	-	0.811594	0.733333	0.857143	0.851852
Zfp418	Nucleus	other	-	-	Yes	-	0.144928	0.133333	0.285714	0.111111
Zfp472	Nucleus	other	-	-	Yes	-	0.217391	0	0.428571	0.111111
Zfp521	Nucleus	other	-	-	Yes	-	0.0434783	0.0666667	0.428571	0.111111
Zfp606	Nucleus	other	-	-	Yes	-	0.347826	0.533333	0.428571	0.555556
Zscan29	Nucleus	other	-	-	Yes	-	0.130435	0.0666667	0.285714	0.148148
Dusp11	Nucleus	phosphatase	-	-	Yes	-	0.565217	0.933333	1	0.814815
Dusp5	Nucleus	phosphatase	-	-	-	Yes	0.0144928	0	0.142857	0.259259
Ppp2r3a	Nucleus	phosphatase	-	-	Yes	-	0.463768	0.4	0.857143	0.333333
Aff1	Nucleus	transcription regulator	-	-	-	Yes	0.0434783	0.133333	0	0.333333
Ascl1	Nucleus	transcription regulator	-	-	Yes	-	0.0724638	0.0666667	0.571429	0.185185
Atf3	Nucleus	transcription regulator	-	-	Yes	-	0.0434783	0.266667	0.428571	0.259259
Atf4	Nucleus	transcription regulator	-	-	Yes	-	0.869565	0.8	0.857143	0.962963
Bcl3	Nucleus	transcription regulator	-	-	-	Yes	0.115942	0.133333	0	0.333333
Ccdc62	Nucleus	transcription regulator	-	-	-	Yes	0.101449	0	0	0.185185
Ccnd1	Nucleus	transcription regulator	-	-	Yes	-	0.130435	0.333333	0.714286	0.296296
Cenpj	Nucleus	transcription regulator	Yes	-	-	-	0.0724638	0	0	0
Cers2	Nucleus	transcription regulator	-	-	Yes	-	0.753623	0.666667	0.714286	0.62963
Crem	Nucleus	transcription regulator	-	-	-	Yes	0.637681	0.666667	0.857143	0.925926
Ctcfl	Nucleus	transcription regulator	-	-	Yes	-	0.724638	0.933333	1	0.777778
Ctnnb1	Nucleus	transcription regulator	-	-	Yes	-	0.898551	0.866667	0.857143	0.851852
Dbx2	Nucleus	transcription regulator	-	-	Yes	-	0.0434783	0.133333	0.428571	0.037037
Ddit3	Nucleus	transcription regulator	-	-	Yes	-	0.869565	0.866667	0.857143	0.851852
Deaf1	Nucleus	transcription regulator	Yes	-	-	-	0.753623	0.666667	0.142857	0.481481
Dlx1	Nucleus	transcription regulator	Yes	-	-	-	0.15942	0.0666667	0	0
Dlx2	Nucleus	transcription regulator	Yes	-	-	-	0.15942	0	0	0
Dlx5	Nucleus	transcription regulator	Yes	-	-	-	0.304348	0.0666667	0	0
Dlx6	Nucleus	transcription regulator	Yes	-	-	-	0.15942	0.0666667	0	0
Egr1	Nucleus	transcription regulator	-	-	-	Yes	0.115942	0.266667	0.571429	0.259259
Egr2	Nucleus	transcription regulator	-	-	-	Yes	0.0144928	0.0666667	0.285714	0.185185
Elf1	Nucleus	transcription regulator	-	-	Yes	-	0.434783	0.6	0.714286	0.444444
Ell2	Nucleus	transcription regulator	-	-	-	Yes	0.173913	0.0666667	0.285714	0.62963
Etv5	Nucleus	transcription regulator	-	-	Yes	-	0.130435	0.2	0.428571	0.407407
Fosb	Nucleus	transcription regulator	-	-	-	Yes	0.0289855	0	0.428571	0.222222
Foxp2	Nucleus	transcription regulator	-	-	-	Yes	0.0289855	0	0.142857	0.185185
Gabpb2	Nucleus	transcription regulator	-	-	Yes	-	0.15942	0.533333	0.571429	0.185185
Gmeb1	Nucleus	transcription regulator	-	-	Yes	-	0.318841	0.266667	0.571429	0.37037
Gtf2e2	Nucleus	transcription regulator	-	-	Yes	-	0.782609	0.533333	0.714286	0.814815
H2afx	Nucleus	transcription regulator	-	-	Yes	-	0.913043	0.8	0.285714	0.888889
Hdac1	Nucleus	transcription regulator	-	-	Yes	-	0.753623	0.8	1	0.925926
Hmg20b	Nucleus	transcription regulator	-	-	Yes	-	0.101449	0.133333	0.857143	0.185185
Hmgb2	Nucleus	transcription regulator	-	-	Yes	-	0.173913	0.333333	0.714286	0.481481
Hopx	Nucleus	transcription regulator	-	-	-	Yes	0.246377	0.4	0	0.555556
Htatsf1	Nucleus	transcription regulator	-	-	Yes	-	0.985507	1	1	1
Id2	Nucleus	transcription regulator	-	-	Yes	-	0.57971	0.666667	0.714286	0.481481
Ing4	Nucleus	transcription regulator	-	-	Yes	-	0.956522	1	1	0.962963
Invs	Nucleus	transcription regulator	-	-	-	Yes	0.289855	0.266667	0.142857	0.481481
Irf1	Nucleus	transcription regulator	-	-	-	Yes	0.202899	0.466667	0.285714	0.333333
Jun	Nucleus	transcription regulator	-	-	Yes	-	0.681159	0.6	1	0.62963
Junb	Nucleus	transcription regulator	-	-	-	Yes	0.289855	0.4	0.428571	0.481481
Kank1	Nucleus	transcription regulator	-	-	Yes	-	0.101449	0.2	0.714286	0.148148
Kcnip3	Nucleus	transcription regulator	-	-	Yes	-	0.275362	0.4	0.571429	0.259259
Klf3	Nucleus	transcription regulator	-	-	Yes	-	0.101449	0.266667	0.571429	0.148148
Klf6	Nucleus	transcription regulator	-	-	Yes	-	0.695652	0.733333	0.714286	0.777778
Lhx5	Nucleus	transcription regulator	Yes	-	-	-	0.26087	0	0	0.111111
Limd1	Nucleus	transcription regulator	-	-	Yes	-	0.057971	0.2	0.428571	0.0740741
Lsr	Nucleus	transcription regulator	-	-	Yes	-	0	0	0.285714	0.185185
Med7	Nucleus	transcription regulator	-	-	Yes	-	0.782609	0.666667	0.714286	0.740741
Mef2c	Nucleus	transcription regulator	Yes	-	-	-	0.565217	0.2	0.142857	0.037037
Mxi1	Nucleus	transcription regulator	-	-	Yes	-	0.434783	0.333333	0.571429	0.259259
Nab2	Nucleus	transcription regulator	-	-	-	Yes	0.0869565	0.0666667	0.142857	0.333333
Nacc1	Nucleus	transcription regulator	-	-	Yes	-	0.115942	0.0666667	0.428571	0.222222
Neurod1	Nucleus	transcription regulator	-	-	Yes	-	0.0724638	0.0666667	0.142857	0.37037
Nfia	Nucleus	transcription regulator	-	-	Yes	-	0.0724638	0.133333	0.571429	0.148148
Nfib	Nucleus	transcription regulator	-	-	Yes	-	0.130435	0.4	0.714286	0.259259
Nfil3	Nucleus	transcription regulator	-	-	-	Yes	0.217391	0.2	0.714286	0.518519
Nfix	Nucleus	transcription regulator	-	-	Yes	-	0.115942	0.333333	1	0.296296
Nfya	Nucleus	transcription regulator	Yes	-	-	-	0.115942	0	0	0.037037
Nfyc	Nucleus	transcription regulator	-	-	Yes	-	0.463768	0.266667	0.571429	0.518519
Nkx6-2	Nucleus	transcription regulator	-	-	Yes	-	0.289855	0.466667	0.571429	0.185185
Olig1	Nucleus	transcription regulator	-	-	Yes	-	0.057971	0.0666667	0.571429	0
Onecut2	Nucleus	transcription regulator	Yes	-	-	-	0.188406	0.0666667	0	0
Otp	Nucleus	transcription regulator	-	Yes	-	-	0.0289855	0.2	0	0
Plagl1	Nucleus	transcription regulator	-	-	-	Yes	0.956522	1	1	1
Pmf1	Nucleus	transcription regulator	-	-	Yes	-	0.333333	0.133333	0.428571	0.222222
Pou1f1	Nucleus	transcription regulator	-	-	Yes	-	0.0724638	0.2	0.571429	0.037037
Pou2f1	Nucleus	transcription regulator	-	-	Yes	-	0.275362	0.266667	0.571429	0.37037
Ppargc1b	Nucleus	transcription regulator	Yes	-	-	-	0.275362	0.133333	0	0.037037
Prdm2	Nucleus	transcription regulator	-	-	Yes	-	0.492754	0.466667	0.714286	0.703704
Prdm4	Nucleus	transcription regulator	-	-	-	Yes	0.231884	0.266667	0.285714	0.37037
Preb	Nucleus	transcription regulator	-	-	Yes	-	0.869565	0.866667	0.857143	0.851852
Prox1	Nucleus	transcription regulator	-	-	-	Yes	0.0869565	0.866667	0.714286	0.888889
Sertad1	Nucleus	transcription regulator	-	-	-	Yes	0.144928	0.266667	0.285714	0.37037
Sirt2	Nucleus	transcription regulator	-	-	Yes	-	0.811594	0.666667	0.857143	0.888889
Six2	Nucleus	transcription regulator	-	-	Yes	-	0.521739	0.866667	0.857143	0.666667
Smad1	Nucleus	transcription regulator	-	-	Yes	-	0.608696	0.533333	0.571429	0.62963
Snapc2	Nucleus	transcription regulator	-	-	Yes	-	0.84058	0.733333	1	0.740741
Sox14	Nucleus	transcription regulator	Yes	-	-	-	0.188406	0	0	0.111111
Sox4	Nucleus	transcription regulator	-	-	Yes	-	0.710145	0.533333	0.571429	0.481481
Sox6	Nucleus	transcription regulator	-	-	Yes	Yes	0.0289855	0	0.428571	0.222222
Srebf1	Nucleus	transcription regulator	-	-	Yes	-	0.362319	0.466667	0.857143	0.333333
Ss18	Nucleus	transcription regulator	-	-	Yes	-	0.15942	0.2	1	0.333333
Ssbp4	Nucleus	transcription regulator	Yes	-	-	-	1	1	1	0.925926
Stat1	Nucleus	transcription regulator	-	-	Yes	-	0.434783	0.733333	0.428571	0.703704
Stat2	Nucleus	transcription regulator	-	-	Yes	-	0.144928	0.333333	0.285714	0.259259
Stat3	Nucleus	transcription regulator	-	-	-	Yes	0.797101	1	1	1
Taf1	Nucleus	transcription regulator	-	-	Yes	-	0.884058	0.933333	0.857143	1
Taf13	Nucleus	transcription regulator	-	-	Yes	-	0.521739	0.533333	0.571429	0.703704
Tbx19	Nucleus	transcription regulator	-	-	-	Yes	0.0144928	0	0	0.185185
Tcf12	Nucleus	transcription regulator	-	-	Yes	-	0.376812	0.6	0.714286	0.296296
Tcf4	Nucleus	transcription regulator	-	-	Yes	-	0.695652	1	1	0.962963
Tdrd3	Nucleus	transcription regulator	-	-	Yes	-	0.217391	0.333333	0.428571	0.259259
Tsc22d1	Nucleus	transcription regulator	-	-	Yes	-	1	1	1	1
Tsc22d3	Nucleus	transcription regulator	-	-	Yes	-	0.695652	0.666667	0.857143	0.703704
Tsc22d4	Nucleus	transcription regulator	-	-	Yes	-	0.376812	0.333333	1	0.407407
Ybx1	Nucleus	transcription regulator	-	-	Yes	-	0.869565	0.933333	1	0.851852
Zeb1	Nucleus	transcription regulator	-	-	Yes	-	0.927536	0.933333	0.571429	0.925926
Zfp113	Nucleus	transcription regulator	-	-	-	Yes	0.275362	0.2	0.142857	0.666667
Zfp169	Nucleus	transcription regulator	-	-	Yes	-	0.057971	0.2	0.142857	0.0740741
Zfp202	Nucleus	transcription regulator	-	-	-	Yes	0.115942	0.2	0.142857	0.259259
Zfp219	Nucleus	transcription regulator	-	-	Yes	-	0.144928	0.2	0.714286	0.333333
Zfp36	Nucleus	transcription regulator	-	-	Yes	Yes	0	0.0666667	0.571429	0.333333
Zfp36l2	Nucleus	transcription regulator	-	-	Yes	-	0.130435	0.0666667	0.571429	0.148148
Zfp65	Nucleus	transcription regulator	Yes	-	-	-	0.623188	0.6	0.428571	0.518519
Zfp709	Nucleus	transcription regulator	Yes	-	-	-	0.057971	0	0	0.037037
Zfp91	Nucleus	transcription regulator	-	-	Yes	-	0.565217	0.533333	0.857143	0.777778
Fam63b	Nucleus	transporter	-	-	Yes	-	0.666667	0.8	0.714286	0.703704
Ipo11	Nucleus	transporter	-	-	Yes	-	0.42029	0.4	0.571429	0.185185
Kpna2	Nucleus	transporter	-	-	Yes	-	0.753623	0.533333	0.714286	0.740741
Smc2	Nucleus	transporter	-	-	Yes	-	0.521739	0.733333	0.428571	0.518519
Smc4	Nucleus	transporter	-	-	Yes	-	0.217391	0.0666667	0.285714	0.37037
Upf3a	Nucleus	transporter	-	-	Yes	-	0.521739	0.133333	0.571429	0.296296
Abhd2	Other	enzyme	-	-	Yes	-	0.115942	0.2	0.571429	0.333333
B3gnt9	Other	enzyme	-	-	Yes	-	0.362319	0.333333	0.428571	0.481481
Ctage5	Other	enzyme	-	-	-	Yes	0.782609	0.8	0.714286	1
Dhx35	Other	enzyme	-	-	Yes	-	0.15942	0.266667	0.142857	0.333333
Dhx37	Other	enzyme	-	-	Yes	-	0.173913	0.2	0.142857	0.148148
Josd2	Other	enzyme	-	-	Yes	-	0.84058	0.6	0.571429	0.851852
Mettl22	Other	enzyme	Yes	-	-	-	0.768116	0.4	0.285714	0.62963
Oasl2	Other	enzyme	-	-	Yes	-	0.0289855	0.0666667	0.285714	0.222222
Rnf141	Other	enzyme	-	-	Yes	-	0.202899	0.0666667	0.714286	0.296296
Uprt	Other	enzyme	-	-	-	Yes	0.130435	0.133333	0.285714	0.259259
Cks1b	Other	kinase	-	-	Yes	-	0.275362	0.266667	0.285714	0.333333
Cks2	Other	kinase	-	-	Yes	-	0.0434783	0	0.285714	0.148148
Mmd2	Other	kinase	-	-	Yes	-	0.492754	0.466667	0.714286	0.62963
Sbk1	Other	kinase	Yes	-	-	-	0.231884	0.0666667	0.142857	0.037037
Ulk4	Other	kinase	-	-	Yes	-	0.884058	0.866667	0.857143	0.925926
1700019D03Rik	Other	other	-	-	Yes	-	0.217391	0.2	0.428571	0.37037
1700048O20Rik	Other	other	Yes	-	-	-	0.318841	0.2	0.142857	0.185185
1700088E04Rik	Other	other	-	Yes	-	-	0.347826	0.466667	0.142857	0.481481
1810013L24Rik	Other	other	-	-	Yes	-	0.405797	0.333333	0.285714	0.481481
1810037I17Rik	Other	other	-	-	Yes	-	1	1	1	1
2610001J05Rik	Other	other	-	-	Yes	-	0.84058	0.866667	0.857143	0.925926
2810474O19Rik	Other	other	-	-	-	Yes	0.608696	0.533333	0.571429	0.481481
3110035E14Rik	Other	other	-	-	Yes	-	0.202899	0.2	0.428571	0.259259
4930512M02Rik	Other	other	-	-	Yes	-	0.275362	0.2	0.571429	0.185185
4930522L14Rik	Other	other	-	-	-	Yes	0.405797	0.533333	0.571429	0.518519
4931429I11Rik	Other	other	-	-	Yes	-	0.0869565	0.0666667	0.285714	0.037037
4933427G17Rik	Other	other	-	-	-	Yes	0.0724638	0.0666667	0.142857	0.333333
5031439G07Rik	Other	other	-	-	Yes	-	0.811594	0.6	0.571429	0.518519
5730508B09Rik	Other	other	-	-	-	Yes	0.0869565	0.0666667	0.428571	0.259259
5730522E02Rik	Other	other	Yes	-	-	-	0.188406	0.133333	0	0.037037
5830473C10Rik	Other	other	Yes	-	-	-	0.0869565	0	0	0
9130023H24Rik	Other	other	-	-	Yes	-	0.0869565	0	0.142857	0.148148
9430016H08Rik	Other	other	-	-	Yes	-	0.681159	0.533333	0.714286	0.592593
A230065H16Rik	Other	other	Yes	-	-	-	0.57971	0.4	0	0.185185
AA474408	Other	other	-	-	-	Yes	0.173913	0.2	0.142857	0.222222
Aard	Other	other	Yes	-	-	-	0.594203	0.333333	0	0.407407
Arl5c	Other	other	-	-	Yes	-	0.115942	0.0666667	0.285714	0.259259
Atxn7l3b	Other	other	-	-	Yes	-	1	1	1	1
Avl9	Other	other	-	-	-	Yes	0.507246	0.533333	0.142857	0.777778
Avpi1	Other	other	-	-	-	Yes	0.608696	0.4	0.285714	0.925926
AW549877	Other	other	-	-	Yes	-	0.710145	0.733333	0.857143	0.740741
C77080	Other	other	-	-	Yes	-	0.0289855	0.0666667	0.285714	0.111111
Cachd1	Other	other	-	-	Yes	-	0.0144928	0	0.285714	0.0740741
Cage1	Other	other	-	-	-	Yes	0.173913	0.0666667	0	0.481481
Ccdc134	Other	other	-	-	Yes	-	0.0869565	0	0.428571	0.148148
Ccdc171	Other	other	-	-	Yes	-	0.144928	0.266667	0.428571	0.185185
Ccdc60	Other	other	-	-	-	Yes	0.0144928	0.0666667	0	0.037037
Cerkl	Other	other	-	-	-	Yes	0.0289855	0.0666667	0.142857	0.259259
Cfap61	Other	other	-	-	Yes	-	0.130435	0	0.285714	0.111111
Cntnap5a	Other	other	Yes	-	-	-	0.376812	0.0666667	0	0.185185
Cntnap5c	Other	other	Yes	-	-	-	0.246377	0.133333	0	0.037037
Creld2	Other	other	-	-	-	Yes	0.884058	0.866667	0.857143	0.888889
Csmd2	Other	other	-	-	Yes	-	0.521739	0.4	0.285714	0.296296
Ctxn3	Other	other	-	-	Yes	-	0.101449	0	0.285714	0
Cwc25	Other	other	-	-	-	Yes	0.304348	0.4	1	0.555556
Dcaf15	Other	other	-	-	Yes	-	0.246377	0.266667	0.428571	0.037037
Deb1	Other	other	-	-	Yes	-	1	0.933333	1	0.962963
Dennd2c	Other	other	Yes	-	-	-	0.0869565	0	0	0
Dpy19l1	Other	other	-	-	Yes	-	0.434783	0.666667	0.285714	0.333333
E330009J07Rik	Other	other	-	-	Yes	-	0.333333	0.4	0.571429	0.333333
Eepd1	Other	other	Yes	-	-	-	0.115942	0	0	0
Efcab14	Other	other	-	-	Yes	-	0.768116	0.733333	0.857143	0.888889
Ei24	Other	other	-	-	Yes	-	0.73913	0.666667	1	0.777778
Elmod1	Other	other	Yes	-	-	-	0.942029	1	0.428571	0.777778
Enho	Other	other	-	-	Yes	-	0.884058	0.6	0.571429	0.740741
Enthd2	Other	other	-	-	Yes	-	0.289855	0.133333	0.428571	0.111111
Eva1c	Other	other	-	-	-	Yes	0.0869565	0.0666667	0	0.185185
Exd2	Other	other	-	-	Yes	-	0.521739	0.266667	0.714286	0.407407
Fam107b	Other	other	-	-	-	Yes	0.115942	0.133333	0	0.333333
Fam124a	Other	other	-	-	Yes	-	0.362319	0.266667	0.428571	0.333333
Fam159b	Other	other	-	-	-	Yes	0.492754	0.866667	0.857143	0.814815
Fam177a	Other	other	-	-	Yes	-	0.913043	0.733333	0.857143	0.851852
Fam234a	Other	other	-	-	Yes	-	0.15942	0.266667	0.428571	0.0740741
Fam45a	Other	other	-	-	Yes	-	0.884058	0.6	0.857143	0.851852
Fam53b	Other	other	-	-	Yes	-	0.101449	0.0666667	0.428571	0.111111
Fam71e1	Other	other	-	-	-	Yes	0.101449	0.2	0	0.296296
Fam84a	Other	other	Yes	-	-	-	0.231884	0.0666667	0	0.037037
Fbxo46	Other	other	-	-	Yes	-	0.0724638	0	0.285714	0.0740741
Frmd5	Other	other	-	-	Yes	-	0.246377	0.333333	0.285714	0.259259
Frmd8	Other	other	-	-	Yes	-	0.0869565	0.0666667	0.285714	0.111111
Frmpd4	Other	other	Yes	-	-	-	0.608696	0.466667	0	0.444444
G430095P16Rik	Other	other	-	-	Yes	-	0.057971	0.0666667	1	0.148148
Gas2l3	Other	other	-	-	Yes	-	0.0434783	0.0666667	0.285714	0.0740741
Gm10277	Other	other	-	-	Yes	-	0.057971	0	0.142857	0.037037
Gm10767	Other	other	-	-	Yes	-	0.173913	0.0666667	0.142857	0.111111
Gm15821	Other	other	-	-	-	Yes	0	0	0.142857	0.222222
Gm17509	Other	other	-	-	-	Yes	0.057971	0.0666667	0	0.111111
Gm19426	Other	other	-	-	-	Yes	0.0434783	0.0666667	0	0.148148
Gm20939	Other	other	-	-	-	Yes	0.391304	0.6	0.714286	0.62963
Gm5868	Other	other	Yes	-	-	-	0.144928	0	0	0
Gm7102	Other	other	-	-	Yes	-	0.15942	0.2	0.571429	0.259259
Gm8237	Other	other	-	-	Yes	-	0.115942	0.133333	0.142857	0.0740741
Gramd1c	Other	other	-	-	-	Yes	0.0144928	0.133333	0.285714	0.037037
Gtdc1	Other	other	-	-	Yes	-	0.173913	0.2	0.857143	0.0740741
Hydin	Other	other	Yes	-	-	-	0.130435	0.133333	0	0.037037
Igdcc3	Other	other	-	-	-	Yes	0.0289855	0	0.142857	0.185185
Kctd18	Other	other	-	-	-	Yes	0.188406	0.2	0.285714	0.296296
Lrrc10b	Other	other	-	-	Yes	-	0.101449	0	0.285714	0.0740741
Lrrc3	Other	other	Yes	-	-	-	0.231884	0.0666667	0	0.037037
Lrrn4cl	Other	other	-	-	-	Yes	0.057971	0	0	0.222222
Lypd6b	Other	other	Yes	-	-	-	0.130435	0	0	0
Megf11	Other	other	-	-	Yes	-	0.565217	0.8	0.571429	0.444444
Mettl23	Other	other	-	-	Yes	-	0.550725	0.466667	0.857143	0.740741
Miip	Other	other	-	-	Yes	-	0.376812	0.133333	0.571429	0.333333
Mob3a	Other	other	-	-	Yes	-	0.275362	0.133333	0.285714	0.333333
Mt2	Other	other	-	-	Yes	-	0.231884	0.266667	0.714286	0.592593
Mtss1l	Other	other	-	-	Yes	-	0.594203	0.4	0.857143	0.592593
Naa40	Other	other	Yes	-	-	-	0.318841	0.266667	0	0.0740741
Nbeal1	Other	other	-	-	Yes	-	0.884058	0.733333	0.857143	0.925926
Neurl1b	Other	other	-	-	Yes	-	0.0434783	0.0666667	0.142857	0.0740741
Nkd1	Other	other	-	-	Yes	-	0.0289855	0.0666667	0.714286	0.037037
Obsl1	Other	other	-	-	-	Yes	0.26087	0.4	0.428571	0.296296
Osgin2	Other	other	-	-	Yes	-	0.15942	0.266667	0.428571	0.296296
Ost4	Other	other	-	-	Yes	-	1	1	1	1
Paqr4	Other	other	-	-	Yes	-	0.289855	0	0.428571	0.296296
Pcp4l1	Other	other	-	-	Yes	-	0.26087	0.0666667	0.285714	0
Phactr2	Other	other	-	-	-	Yes	0.869565	0.8	0.285714	0.888889
Phyhd1	Other	other	-	-	-	Yes	0.0724638	0	0.428571	0.259259
Pkib	Other	other	-	-	-	Yes	0.884058	0.933333	1	1
Ppp1r21	Other	other	-	-	Yes	-	0.73913	0.866667	0.571429	0.851852
Pqlc1	Other	other	-	-	-	Yes	0.478261	0.333333	0.571429	0.777778
Prr18	Other	other	-	-	Yes	-	0.144928	0.133333	0.285714	0.0740741
Prr19	Other	other	Yes	-	-	-	0.188406	0.0666667	0	0.037037
Prrt2	Other	other	Yes	-	-	-	0.623188	0.2	0	0.296296
Qser1	Other	other	-	-	Yes	-	0.347826	0.333333	0.142857	0.518519
Rassf3	Other	other	-	Yes	-	-	0.0289855	0.4	0	0.037037
Rbms3	Other	other	Yes	-	-	-	0.797101	0.866667	0.428571	0.666667
Rdm1	Other	other	-	-	-	Yes	0.0434783	0	0.142857	0.148148
Reep3	Other	other	-	-	Yes	-	0.173913	0.133333	0.571429	0.222222
Rnf122	Other	other	-	-	Yes	-	0.0434783	0.133333	0.571429	0.037037
Rnf26	Other	other	Yes	-	-	-	0.231884	0	0	0.037037
Rpap1	Other	other	-	-	Yes	-	0.202899	0.2	0.428571	0.148148
Rsl1	Other	other	Yes	-	-	-	0.173913	0.0666667	0	0
Samd10	Other	other	-	-	Yes	-	0.405797	0.333333	0.428571	0.333333
Secisbp2l	Other	other	-	-	Yes	-	0.84058	0.866667	1	0.777778
Setd4	Other	other	-	Yes	-	-	0.550725	0.666667	0.285714	0.444444
Sft2d3	Other	other	-	-	Yes	-	0.550725	0.6	0.714286	0.777778
Slain1	Other	other	-	-	Yes	-	0.318841	0.4	0.571429	0.407407
Slc48a1	Other	other	-	-	Yes	-	0.724638	0.866667	0.714286	0.740741
Smco3	Other	other	-	-	Yes	-	0.057971	0	0.142857	0.111111
Smyd4	Other	other	-	-	-	Yes	0.275362	0.4	0	0.777778
Spg20	Other	other	-	-	Yes	-	0.855072	0.733333	0.714286	0.888889
Spin4	Other	other	-	-	Yes	-	0.0289855	0	0.428571	0.0740741
Spink10	Other	other	Yes	-	-	-	0.217391	0	0	0.037037
Spry1	Other	other	-	-	Yes	-	0.0869565	0.2	0.428571	0.111111
Stx19	Other	other	-	-	-	Yes	0.0434783	0.0666667	0	0.111111
Susd5	Other	other	-	-	Yes	-	0.0434783	0.0666667	0.428571	0.037037
Sytl5	Other	other	Yes	-	-	-	0.289855	0	0	0.0740741
Tbc1d19	Other	other	-	-	Yes	-	0.652174	0.4	0.714286	0.555556
Tbc1d2b	Other	other	-	-	Yes	-	0.057971	0.133333	0.142857	0.111111
Tceal8	Other	other	-	-	-	Yes	0.927536	1	1	1
Tex26	Other	other	-	-	Yes	-	0.0289855	0.266667	0.142857	0.037037
Them6	Other	other	-	-	Yes	-	0.202899	0.0666667	0.285714	0.222222
Tlcd1	Other	other	-	-	Yes	-	0.0869565	0	0.142857	0.037037
Tmc3	Other	other	-	-	-	Yes	0.0289855	0.133333	0	0.111111
Tmcc1	Other	other	-	-	Yes	-	0.637681	0.6	0.428571	0.481481
Tmem121	Other	other	-	-	Yes	-	0.376812	0.266667	0.714286	0.407407
Tmem128	Other	other	-	-	Yes	-	0.927536	0.933333	1	0.888889
Tmem132c	Other	other	Yes	-	-	-	0.492754	0.2	0	0.111111
Tmem176a	Other	other	-	-	Yes	-	0.666667	0.8	0.857143	0.962963
Tmem184b	Other	other	-	-	-	Yes	0.333333	0.333333	0.714286	0.62963
Tmem189	Other	other	-	-	Yes	-	0.42029	0.466667	0.714286	0.333333
Tmem191c	Other	other	Yes	-	-	-	0.942029	0.6	0.714286	0.851852
Tmem198b	Other	other	-	-	-	Yes	0.0434783	0	0.142857	0.185185
Tmem209	Other	other	-	-	Yes	-	0.724638	0.533333	0.857143	0.62963
Tmem215	Other	other	Yes	-	-	-	0.42029	0.133333	0	0.185185
Tmem229a	Other	other	-	-	Yes	-	0.202899	0.2	0.571429	0.148148
Tmem254b	Other	other	-	-	Yes	-	0.637681	0.533333	1	0.777778
Tmem258	Other	other	-	-	Yes	-	1	0.933333	1	1
Tmem30c	Other	other	-	-	-	Yes	0.0724638	0	0	0.296296
Tmem9b	Other	other	-	-	Yes	-	0.971014	1	1	0.962963
Tmppe	Other	other	Yes	-	-	-	0.188406	0.0666667	0	0.0740741
Tnfaip8l3	Other	other	Yes	-	-	-	0.15942	0.133333	0	0
Tril	Other	other	-	-	Yes	-	0.0144928	0.0666667	0.428571	0.148148
Ttc30a1	Other	other	Yes	-	-	-	0.304348	0.133333	0	0.185185
Ttc41	Other	other	-	-	Yes	-	0.057971	0	0.285714	0
Uap1l1	Other	other	-	-	-	Yes	0.289855	0.133333	0	0.592593
Ubald1	Other	other	-	-	-	Yes	0.84058	0.8	0.714286	0.851852
Ubald2	Other	other	-	-	Yes	-	0.231884	0.266667	0.285714	0.592593
Ubxn10	Other	other	-	-	Yes	-	0.130435	0.266667	0.142857	0.111111
Vsig10	Other	other	-	-	-	Yes	0.0434783	0.133333	0.285714	0.148148
Vstm2b	Other	other	Yes	-	-	-	0.57971	0.0666667	0.285714	0.296296
Wbp1l	Other	other	-	-	Yes	-	0.15942	0.333333	0.285714	0.296296
Wdr25	Other	other	Yes	-	-	-	0.15942	0	0	0.037037
Wdr90	Other	other	-	-	-	Yes	0.0724638	0.0666667	0.142857	0.111111
Ythdf2	Other	other	-	-	Yes	-	0.797101	0.8	0.857143	0.814815
Zbtb7c	Other	other	Yes	-	-	-	0.144928	0	0	0.037037
Zfand6	Other	other	-	-	Yes	-	0.956522	1	1	1
Zfp119a	Other	other	Yes	-	-	-	0.202899	0	0	0.0740741
Zfp442	Other	other	-	-	Yes	-	0.333333	0.266667	0.285714	0.37037
Zfp697	Other	other	Yes	-	-	-	0.231884	0.0666667	0	0.0740741
Zfp706	Other	other	-	-	Yes	-	1	1	1	1
Zfp770	Other	other	-	-	Yes	-	0.434783	0.2	0.571429	0.62963
Zfp784	Other	other	-	-	Yes	-	0.0869565	0.0666667	0.285714	0.148148
Zfp804a	Other	other	Yes	-	-	-	0.42029	0.133333	0.285714	0.037037
Zfp808	Other	other	-	-	Yes	-	0.333333	0.133333	0.571429	0.37037
Zfp870	Other	other	-	-	-	Yes	0.0724638	0.0666667	0	0.259259
Zfp882	Other	other	Yes	-	-	-	0.478261	0.0666667	0	0.333333
Zfp952	Other	other	-	-	Yes	-	0.637681	0.533333	0.571429	0.444444
Zfp955b	Other	other	Yes	-	-	-	0.608696	0.333333	0	0.296296
Zfp959	Other	other	Yes	-	-	-	0.173913	0.2	0	0.037037
Zfp963	Other	other	Yes	-	-	-	0.347826	0.4	0	0.0740741
Zswim6	Other	other	-	-	Yes	-	0.115942	0	0.285714	0.111111
Cdk4	Other	Other	-	-	Yes	-	0.985507	1	1	1
Gbp6	Other	Other	-	-	Yes	-	0.0289855	0.0666667	0.142857	0.037037
Gm10197	Other	Other	-	-	Yes	-	0.144928	0	0.571429	0.148148
Gm14410	Other	Other	Yes	-	-	-	0.246377	0	0	0.037037
Gm20481	Other	Other	-	-	-	Yes	0	0	0.428571	0.185185
Gm8113	Other	Other	-	-	-	Yes	0	0.0666667	0.428571	0.111111
Gpr146	Other	Other	-	-	-	Yes	0.0434783	0.0666667	0	0.148148
Pak4	Other	Other	-	-	Yes	-	0.115942	0.266667	0.285714	0.296296
Abhd4	Other	peptidase	-	-	Yes	-	0.217391	0.0666667	0.571429	0.222222
Plpp5	Other	phosphatase	-	-	Yes	-	0.623188	0.466667	0.571429	0.740741
Rbpms	Other	transcription regulator	-	-	Yes	-	0.130435	0.133333	0.285714	0.111111
Mfsd1	Other	transporter	-	-	Yes	-	0.289855	0.333333	0.285714	0.37037
Slc37a3	Other	transporter	-	-	Yes	-	0.724638	0.666667	0.714286	0.851852
Snx22	Other	transporter	-	-	Yes	-	0.855072	0.866667	0.857143	0.851852
Adcy7	Plasma Membrane	enzyme	Yes	-	-	-	0.115942	0	0	0.0740741
Adcy8	Plasma Membrane	enzyme	Yes	-	-	-	0.115942	0.0666667	0	0
C1galt1	Plasma Membrane	enzyme	-	-	Yes	-	0.0434783	0.0666667	0.285714	0.148148
Car14	Plasma Membrane	enzyme	-	-	Yes	-	0.0289855	0	0.142857	0.0740741
Cd44	Plasma Membrane	enzyme	-	-	-	Yes	0.057971	0.266667	0	0.555556
Degs1	Plasma Membrane	enzyme	-	-	Yes	-	0.971014	1	1	0.925926
Enpp1	Plasma Membrane	enzyme	-	-	Yes	-	0.15942	0.0666667	0.285714	0.111111
Enpp2	Plasma Membrane	enzyme	-	-	Yes	-	0.463768	0.333333	0.571429	0.296296
Fads1	Plasma Membrane	enzyme	-	-	Yes	-	0.449275	0.8	1	0.444444
Gem	Plasma Membrane	enzyme	-	-	-	Yes	0.115942	0.4	0.142857	0.592593
Gnas	Plasma Membrane	enzyme	-	-	-	Yes	1	1	1	1
Gnb1	Plasma Membrane	enzyme	-	-	Yes	-	1	1	1	1
Gng11	Plasma Membrane	enzyme	-	-	Yes	-	0.0289855	0	0.285714	0
Gng12	Plasma Membrane	enzyme	-	-	Yes	-	0.188406	0.133333	0.714286	0.296296
Lamp2	Plasma Membrane	enzyme	-	-	Yes	-	0.594203	0.466667	0.857143	0.888889
Magt1	Plasma Membrane	enzyme	-	-	Yes	-	0.318841	0.266667	0.857143	0.555556
Mgll	Plasma Membrane	enzyme	-	-	Yes	-	0.15942	0.266667	0.714286	0.333333
Neu3	Plasma Membrane	enzyme	-	-	-	Yes	0.0289855	0.133333	0.428571	0.185185
Nlgn3	Plasma Membrane	enzyme	-	-	Yes	-	0.710145	0.733333	0.857143	0.518519
Plscr4	Plasma Membrane	enzyme	-	-	Yes	-	0.0434783	0.0666667	0.428571	0.0740741
Pon2	Plasma Membrane	enzyme	-	-	-	Yes	0.173913	0.266667	0.571429	0.703704
Rem2	Plasma Membrane	enzyme	-	-	Yes	-	0.376812	0.333333	0.428571	0.259259
Sgms2	Plasma Membrane	enzyme	-	-	-	Yes	0.115942	0.133333	0.142857	0.481481
Sh3gl2	Plasma Membrane	enzyme	Yes	-	-	-	0.985507	0.8	1	0.962963
Stt3a	Plasma Membrane	enzyme	-	-	Yes	-	0.695652	0.533333	0.571429	0.777778
Sulf2	Plasma Membrane	enzyme	-	-	Yes	-	0.536232	0.6	0.571429	0.518519
Ackr3	Plasma Membrane	G-protein coupled receptor	-	-	Yes	-	0.101449	0.0666667	0.285714	0.0740741
Adgrg6	Plasma Membrane	G-protein coupled receptor	-	-	-	Yes	0.0144928	0	0	0.111111
Adora1	Plasma Membrane	G-protein coupled receptor	-	-	Yes	-	0.057971	0	0.571429	0
Agtr1a	Plasma Membrane	G-protein coupled receptor	-	-	Yes	-	0.057971	0.133333	0.428571	0.222222
Agtrap	Plasma Membrane	G-protein coupled receptor	-	-	-	Yes	0.130435	0.2	0.142857	0.444444
Avpr1a	Plasma Membrane	G-protein coupled receptor	Yes	-	-	-	0.15942	0	0	0.037037
Calcr	Plasma Membrane	G-protein coupled receptor	Yes	-	-	-	0.231884	0.266667	0	0
Calcrl	Plasma Membrane	G-protein coupled receptor	-	-	Yes	-	0.057971	0	0.285714	0
Cckar	Plasma Membrane	G-protein coupled receptor	-	-	-	Yes	0.144928	0.2	0	0.592593
Crhr1	Plasma Membrane	G-protein coupled receptor	-	-	-	Yes	0.0434783	0.0666667	0.142857	0.111111
Ednrb	Plasma Membrane	G-protein coupled receptor	-	-	Yes	-	0.0434783	0.133333	0.428571	0
F2rl2	Plasma Membrane	G-protein coupled receptor	-	-	-	Yes	0.057971	0.0666667	0	0.37037
Fzd5	Plasma Membrane	G-protein coupled receptor	-	Yes	-	-	0.130435	0.666667	0	0.444444
Fzd6	Plasma Membrane	G-protein coupled receptor	-	-	-	Yes	0.0144928	0	0.142857	0.148148
Fzd9	Plasma Membrane	G-protein coupled receptor	-	-	Yes	-	0.0724638	0	0.428571	0.037037
Gpr149	Plasma Membrane	G-protein coupled receptor	-	-	-	Yes	0.0724638	0.266667	0.142857	0.185185
Hcrtr1	Plasma Membrane	G-protein coupled receptor	-	-	-	Yes	0.0434783	0.0666667	0	0.111111
Htr2a	Plasma Membrane	G-protein coupled receptor	Yes	-	-	-	0.115942	0	0	0.037037
Mc3r	Plasma Membrane	G-protein coupled receptor	Yes	-	-	-	0.463768	0.266667	0	0.259259
Nmur2	Plasma Membrane	G-protein coupled receptor	-	-	-	Yes	0.0144928	0.0666667	0	0.555556
Npr3	Plasma Membrane	G-protein coupled receptor	-	-	-	Yes	0.0289855	0	0	0.148148
Npy2r	Plasma Membrane	G-protein coupled receptor	-	-	-	Yes	0.275362	0.6	0.142857	0.62963
Ntsr2	Plasma Membrane	G-protein coupled receptor	-	-	Yes	-	0.057971	0	0.285714	0.0740741
Prlhr	Plasma Membrane	G-protein coupled receptor	-	-	-	Yes	0.0434783	0.133333	0	0.185185
Prokr1	Plasma Membrane	G-protein coupled receptor	-	-	-	Yes	0.0869565	0.0666667	0	0.444444
Ptger4	Plasma Membrane	G-protein coupled receptor	-	-	-	Yes	0.521739	0.333333	0.142857	0.407407
Sstr3	Plasma Membrane	G-protein coupled receptor	Yes	-	-	-	0.115942	0	0	0
Tas1r1	Plasma Membrane	G-protein coupled receptor	Yes	-	-	-	0.0869565	0	0	0
Ano6	Plasma Membrane	ion channel	-	-	Yes	-	0.347826	0.533333	0.571429	0.703704
Ano8	Plasma Membrane	ion channel	-	-	Yes	-	0.202899	0.266667	0.142857	0.296296
Anxa6	Plasma Membrane	ion channel	-	-	Yes	-	0.884058	0.733333	1	0.814815
Cacng3	Plasma Membrane	ion channel	Yes	-	-	-	0.188406	0.0666667	0	0.0740741
Cacng4	Plasma Membrane	ion channel	-	-	Yes	-	0.652174	0.8	0.428571	0.481481
Clcn2	Plasma Membrane	ion channel	-	-	Yes	-	0.333333	0	0.428571	0.148148
Clic4	Plasma Membrane	ion channel	-	-	Yes	-	0.130435	0.266667	0.571429	0.0740741
Gabra1	Plasma Membrane	ion channel	Yes	-	-	-	0.782609	0.466667	0.142857	0.481481
Gabrg1	Plasma Membrane	ion channel	Yes	-	-	-	0.913043	1	0.714286	0.703704
Glra3	Plasma Membrane	ion channel	Yes	-	-	-	0.565217	0.466667	0	0.407407
Gria4	Plasma Membrane	ion channel	-	-	Yes	-	0.884058	0.866667	0.857143	0.814815
Grik1	Plasma Membrane	ion channel	Yes	-	-	-	0.376812	0.2	0.285714	0.0740741
Grik3	Plasma Membrane	ion channel	Yes	-	-	-	0.550725	0.333333	0.142857	0.333333
Itgav	Plasma Membrane	ion channel	-	-	Yes	-	0.0144928	0	0.571429	0.037037
Kcna1	Plasma Membrane	ion channel	-	-	Yes	-	0.0724638	0	0.428571	0
Kcna2	Plasma Membrane	ion channel	Yes	-	-	-	0.173913	0	0.142857	0
Kcnd1	Plasma Membrane	ion channel	-	-	Yes	-	0.115942	0.0666667	0.142857	0.111111
Kcnh8	Plasma Membrane	ion channel	-	-	Yes	-	0.246377	0.333333	0.571429	0.407407
Kcnip1	Plasma Membrane	ion channel	Yes	-	-	-	0.869565	0.933333	0.571429	0.740741
Kcnmb2	Plasma Membrane	ion channel	-	-	-	Yes	0.0434783	0.0666667	0	0.111111
Kcns2	Plasma Membrane	ion channel	Yes	-	-	-	0.0869565	0	0	0.037037
Scn5a	Plasma Membrane	ion channel	Yes	-	-	-	0.15942	0	0	0.037037
Trpc3	Plasma Membrane	ion channel	Yes	-	-	-	0.144928	0	0	0.037037
Trpc5	Plasma Membrane	ion channel	Yes	-	-	-	0.73913	0.466667	0.142857	0.37037
Ttyh1	Plasma Membrane	ion channel	-	-	Yes	-	0.449275	0.333333	0.571429	0.555556
Cask	Plasma Membrane	kinase	-	-	Yes	-	0.724638	0.733333	0.428571	0.777778
Ilk	Plasma Membrane	kinase	-	-	Yes	-	0.84058	0.533333	0.857143	0.851852
Ltk	Plasma Membrane	kinase	Yes	-	-	-	0.275362	0.133333	0	0.037037
Pdgfra	Plasma Membrane	kinase	-	-	Yes	-	0.0144928	0	0.428571	0
Ret	Plasma Membrane	kinase	Yes	-	-	-	0.188406	0.0666667	0.142857	0.037037
Ripk1	Plasma Membrane	kinase	-	-	-	Yes	0.057971	0	0.285714	0.185185
Trib2	Plasma Membrane	kinase	-	-	Yes	-	0.304348	0.2	0.714286	0.222222
5330417C22Rik	Plasma Membrane	other	-	-	Yes	-	0.927536	1	0.857143	1
Amigo2	Plasma Membrane	other	Yes	-	-	-	0.913043	1	0.571429	0.777778
Anxa4	Plasma Membrane	other	-	-	Yes	-	0.101449	0.0666667	0.428571	0.222222
Arhgef26	Plasma Membrane	other	-	-	Yes	-	0.0289855	0	0.285714	0
Cap1	Plasma Membrane	other	-	-	Yes	-	0.695652	0.6	0.428571	0.555556
Cd24a	Plasma Membrane	other	-	-	Yes	-	0.217391	0.2	0.571429	0.185185
Cd63	Plasma Membrane	other	-	-	Yes	Yes	0.913043	0.933333	1	1
Cd81	Plasma Membrane	other	-	-	Yes	-	1	1	1	1
Cd9	Plasma Membrane	other	-	-	Yes	-	0.26087	0.333333	0.857143	0.444444
Cdc42se1	Plasma Membrane	other	-	-	Yes	-	0.376812	0.4	0.857143	0.555556
Cdh12	Plasma Membrane	other	Yes	-	-	-	0.507246	0.333333	0	0.148148
Cdh13	Plasma Membrane	other	-	-	-	Yes	0.753623	0.866667	0.571429	0.814815
Cdh20	Plasma Membrane	other	-	-	Yes	-	0.0434783	0.0666667	0.428571	0
Cdh8	Plasma Membrane	other	Yes	-	-	-	0.594203	0.266667	0	0.296296
Cdh9	Plasma Membrane	other	Yes	-	-	-	0.57971	0.333333	0	0.0740741
Chl1	Plasma Membrane	other	Yes	-	-	-	0.826087	0.666667	0.428571	0.407407
Cldn23	Plasma Membrane	other	-	-	-	Yes	0.0724638	0.0666667	0.142857	0.333333
Cldn9	Plasma Membrane	other	-	-	-	Yes	0.0434783	0.0666667	0.428571	0.259259
Cntn2	Plasma Membrane	other	-	-	Yes	-	0.463768	0.466667	0.142857	0.444444
Cntn3	Plasma Membrane	other	Yes	-	-	-	0.536232	0.2	0.142857	0.037037
Cntnap1	Plasma Membrane	other	Yes	-	-	-	0.434783	0.2	0.285714	0.296296
Cntnap2	Plasma Membrane	other	Yes	-	-	-	0.956522	0.866667	0	0.777778
Cr1l	Plasma Membrane	other	-	-	-	Yes	0.463768	0.4	0.714286	0.740741
Crb1	Plasma Membrane	other	-	-	Yes	-	0.0434783	0.133333	0.142857	0.111111
Ctnna2	Plasma Membrane	other	-	-	Yes	-	0.913043	0.8	0.714286	0.666667
Drp2	Plasma Membrane	other	Yes	-	-	-	0.478261	0.466667	0	0.111111
Dsg2	Plasma Membrane	other	-	-	-	Yes	0	0.0666667	0.142857	0.185185
Dtnb	Plasma Membrane	other	-	-	Yes	-	0.927536	1	1	1
Dtnbp1	Plasma Membrane	other	Yes	-	-	-	0.84058	0.466667	0.428571	0.62963
Dysf	Plasma Membrane	other	-	-	-	Yes	0.0144928	0	0	0.0740741
Epn1	Plasma Membrane	other	-	-	Yes	-	0.318841	0.4	0.285714	0.296296
Erbb2ip	Plasma Membrane	other	-	-	Yes	-	0.362319	0.466667	0.714286	0.407407
Ezr	Plasma Membrane	other	-	-	-	Yes	0.304348	0.733333	0.285714	0.814815
Fam57a	Plasma Membrane	other	-	-	Yes	-	0.202899	0.133333	0.142857	0.333333
Fat1	Plasma Membrane	other	-	-	Yes	-	0.173913	0.266667	0.714286	0.37037
Gng5	Plasma Membrane	other	-	-	Yes	-	0.855072	0.933333	1	1
Gpc5	Plasma Membrane	other	-	-	Yes	-	0.15942	0.133333	0.285714	0.148148
Gpm6b	Plasma Membrane	other	-	-	Yes	-	0.84058	0.933333	0.714286	0.740741
Grb14	Plasma Membrane	other	-	-	Yes	-	0.347826	0.466667	0.428571	0.62963
H2-D1	Plasma Membrane	other	-	-	-	Yes	0.73913	0.933333	1	0.962963
H2-K1	Plasma Membrane	other	-	-	-	Yes	0.101449	0.133333	0.571429	0.296296
H2-Q2	Plasma Membrane	other	-	-	-	Yes	0.869565	0.866667	0.714286	0.851852
Heg1	Plasma Membrane	other	-	-	-	Yes	0.0144928	0	0	0.111111
Hepacam	Plasma Membrane	other	-	-	Yes	-	0.0434783	0.0666667	0.714286	0
Homer1	Plasma Membrane	other	-	-	-	Yes	0.275362	0.266667	0.285714	0.444444
Ifitm3	Plasma Membrane	other	-	-	Yes	-	0.0724638	0.0666667	0.285714	0.037037
Itgb8	Plasma Membrane	other	-	-	Yes	-	0.130435	0.0666667	0.571429	0.222222
Itm2a	Plasma Membrane	other	-	-	-	Yes	0.275362	0.133333	0.142857	0.777778
Itm2b	Plasma Membrane	other	-	-	Yes	-	1	1	1	1
Jam2	Plasma Membrane	other	-	-	Yes	-	0.115942	0.133333	0.428571	0.185185
Kazn	Plasma Membrane	other	-	-	Yes	-	0.57971	0.533333	0.428571	0.555556
Kctd16	Plasma Membrane	other	Yes	-	-	-	0.362319	0.0666667	0	0.0740741
Kremen1	Plasma Membrane	other	-	-	-	Yes	0.0144928	0	0	0.0740741
Lamp1	Plasma Membrane	other	-	-	Yes	-	1	1	1	1
Lims1	Plasma Membrane	other	-	-	Yes	-	0.594203	0.666667	0.571429	0.592593
Mag	Plasma Membrane	other	-	-	Yes	-	0.144928	0.0666667	0.142857	0.111111
Marcks	Plasma Membrane	other	-	-	Yes	-	1	1	1	0.925926
Marveld3	Plasma Membrane	other	-	-	Yes	-	0.057971	0.0666667	0.285714	0.111111
Mcam	Plasma Membrane	other	-	-	Yes	-	0.0144928	0	0.142857	0.037037
Mdga1	Plasma Membrane	other	-	-	-	Yes	0.101449	0	0	0.037037
Megf10	Plasma Membrane	other	-	-	Yes	-	0	0.0666667	0.285714	0
Mfi2	Plasma Membrane	other	-	-	-	Yes	0.057971	0.0666667	0	0.333333
Mpzl1	Plasma Membrane	other	-	-	Yes	-	0.246377	0.2	0.571429	0.185185
Nrgn	Plasma Membrane	other	Yes	-	-	-	0.608696	0.4	0.142857	0.518519
Nrsn1	Plasma Membrane	other	Yes	-	-	-	1	1	1	1
Paqr8	Plasma Membrane	other	-	-	Yes	-	0.15942	0.333333	0.285714	0.0740741
Pard3b	Plasma Membrane	other	-	-	-	Yes	0.101449	0	0	0.037037
Pcdh7	Plasma Membrane	other	Yes	-	-	-	0.898551	0.8	0.142857	0.592593
Pcdhb10	Plasma Membrane	other	-	-	Yes	-	0.101449	0.0666667	0.285714	0.037037
Pcdhb19	Plasma Membrane	other	-	-	Yes	-	0.115942	0.133333	0.285714	0.037037
Pcdhb3	Plasma Membrane	other	Yes	-	-	-	0.115942	0	0	0.037037
Plp1	Plasma Membrane	other	-	-	Yes	-	0.289855	0.333333	0.428571	0.296296
Plvap	Plasma Membrane	other	Yes	-	-	-	0.507246	0.2	0.142857	0.0740741
Pmp22	Plasma Membrane	other	-	-	Yes	-	0.15942	0	0.142857	0.111111
Ppfibp1	Plasma Membrane	other	-	-	Yes	-	0.42029	0.466667	0.285714	0.37037
Pvr	Plasma Membrane	other	-	-	Yes	-	0.15942	0	0.428571	0.259259
Rarres1	Plasma Membrane	other	-	-	-	Yes	0.0144928	0	0	0.259259
Rspo4	Plasma Membrane	other	-	-	-	Yes	0.0434783	0	0	0.296296
Scube3	Plasma Membrane	other	Yes	-	-	-	0.231884	0.133333	0	0.111111
Sema6d	Plasma Membrane	other	-	-	Yes	-	0.550725	0.266667	0.571429	0.148148
Spry2	Plasma Membrane	other	-	-	Yes	-	0.0869565	0.133333	0.285714	0.0740741
Ssfa2	Plasma Membrane	other	-	-	-	Yes	0.115942	0.133333	0.142857	0.296296
Svil	Plasma Membrane	other	-	-	-	Yes	0.057971	0.266667	0.571429	0.333333
Tjap1	Plasma Membrane	other	-	-	Yes	-	0.115942	0.0666667	0.714286	0.0740741
Tm7sf3	Plasma Membrane	other	-	-	Yes	-	0.652174	0.8	0.571429	0.740741
Tmem100	Plasma Membrane	other	-	-	Yes	-	0.130435	0.0666667	0.428571	0.0740741
Tmem123	Plasma Membrane	other	-	-	Yes	-	0.0869565	0.0666667	0.571429	0.222222
Tmem8c	Plasma Membrane	other	-	-	-	Yes	0.0724638	0.333333	0.142857	0.481481
Tpbg	Plasma Membrane	other	Yes	-	-	-	0.130435	0.0666667	0.142857	0
Tpm1	Plasma Membrane	other	-	-	Yes	-	0.971014	1	1	0.962963
Tspan12	Plasma Membrane	other	-	-	Yes	-	0.130435	0	0.571429	0.148148
Tspan14	Plasma Membrane	other	-	-	Yes	-	0.0289855	0.133333	0.285714	0.111111
Tspan15	Plasma Membrane	other	-	-	-	Yes	0.0289855	0.0666667	0.142857	0.444444
Usp6nl	Plasma Membrane	other	-	-	-	Yes	0.217391	0.266667	0.142857	0.296296
Vamp3	Plasma Membrane	other	-	-	Yes	-	0.681159	0.666667	0.857143	0.740741
Vasp	Plasma Membrane	other	-	-	-	Yes	0.217391	0.2	0.428571	0.407407
Vmp1	Plasma Membrane	other	-	-	Yes	-	0.985507	1	1	0.962963
Adam8	Plasma Membrane	peptidase	-	Yes	-	-	0.057971	0.133333	0	0.037037
Rhbdl1	Plasma Membrane	peptidase	Yes	-	-	-	0.942029	0.8	0.285714	0.777778
Nudt2	Plasma Membrane	phosphatase	-	-	Yes	-	0.753623	0.533333	1	0.851852
Plpp3	Plasma Membrane	phosphatase	-	-	Yes	-	0.246377	0.0666667	0.714286	0.259259
Ppp1r16b	Plasma Membrane	phosphatase	-	-	Yes	-	0.318841	0.533333	0.428571	0.333333
Ptpra	Plasma Membrane	phosphatase	-	-	Yes	-	0.985507	1	1	0.925926
Ptprd	Plasma Membrane	phosphatase	-	-	Yes	-	0.913043	1	1	0.925926
Ptprz1	Plasma Membrane	phosphatase	-	-	Yes	-	0.898551	0.866667	0.714286	0.925926
Notch2	Plasma Membrane	transcription regulator	-	-	-	Yes	0.0289855	0	0	0.148148
B2m	Plasma Membrane	transmembrane receptor	-	-	-	Yes	0.57971	1	1	0.851852
Cd83	Plasma Membrane	transmembrane receptor	Yes	-	-	-	0.724638	0.533333	0.142857	0.481481
Chrna4	Plasma Membrane	transmembrane receptor	-	-	Yes	-	0.0724638	0.2	0.142857	0.037037
Csf2ra	Plasma Membrane	transmembrane receptor	-	-	-	Yes	0.434783	0.4	0.571429	0.62963
F3	Plasma Membrane	transmembrane receptor	-	-	Yes	-	0.130435	0	0.428571	0.148148
Ghr	Plasma Membrane	transmembrane receptor	-	-	-	Yes	0.318841	0.466667	0.142857	0.62963
H2-T23	Plasma Membrane	transmembrane receptor	-	-	-	Yes	0.246377	0.333333	0.285714	0.518519
Hfe	Plasma Membrane	transmembrane receptor	-	-	Yes	-	0.0724638	0	0.142857	0.037037
Hmmr	Plasma Membrane	transmembrane receptor	-	-	Yes	-	0.0289855	0	0.285714	0.0740741
Il1r1	Plasma Membrane	transmembrane receptor	-	-	-	Yes	0	0.0666667	0	0.37037
Il1rap	Plasma Membrane	transmembrane receptor	-	-	Yes	-	0.362319	0.133333	0.857143	0.111111
Itga4	Plasma Membrane	transmembrane receptor	-	-	-	Yes	0.0434783	0.133333	0.142857	0.259259
Itgb1	Plasma Membrane	transmembrane receptor	-	-	Yes	-	0.869565	0.866667	1	0.925926
Lgals3bp	Plasma Membrane	transmembrane receptor	-	-	-	Yes	0.391304	0.6	0.142857	0.740741
Lifr	Plasma Membrane	transmembrane receptor	-	-	Yes	-	0.304348	0.2	0.571429	0.259259
Lrp1	Plasma Membrane	transmembrane receptor	-	-	Yes	-	0.898551	0.866667	0.571429	0.814815
Lrp10	Plasma Membrane	transmembrane receptor	-	-	Yes	-	0.318841	0.333333	0.571429	0.62963
Lrp1b	Plasma Membrane	transmembrane receptor	-	-	Yes	-	0.855072	0.466667	1	0.851852
Ltbr	Plasma Membrane	transmembrane receptor	-	-	Yes	-	0.144928	0.2	0.571429	0.333333
Scube1	Plasma Membrane	transmembrane receptor	Yes	-	-	-	0.188406	0.0666667	0	0
Ssc4d	Plasma Membrane	transmembrane receptor	-	-	-	Yes	0.0289855	0.0666667	0	0.185185
Tnfrsf11b	Plasma Membrane	transmembrane receptor	-	-	-	Yes	0.0869565	0.0666667	0	0.185185
Tnfrsf19	Plasma Membrane	transmembrane receptor	-	-	Yes	-	0.289855	0.0666667	0.285714	0.0740741
Tnfrsf1a	Plasma Membrane	transmembrane receptor	-	-	Yes	-	0.0144928	0	0.428571	0.148148
Abca7	Plasma Membrane	transporter	-	-	Yes	-	0.057971	0	0.142857	0.148148
Atp1a2	Plasma Membrane	transporter	-	-	Yes	-	0.173913	0.2	0.428571	0.555556
Atp1b2	Plasma Membrane	transporter	-	-	Yes	-	0.507246	0.666667	0.571429	0.407407
Atp1b3	Plasma Membrane	transporter	-	-	Yes	-	0.985507	1	0.857143	0.962963
Atp2b4	Plasma Membrane	transporter	Yes	-	-	-	0.57971	0.266667	0.285714	0.333333
Cnih3	Plasma Membrane	transporter	Yes	-	-	-	0.202899	0.0666667	0	0.037037
Cpne6	Plasma Membrane	transporter	Yes	-	-	-	0.884058	0.666667	0.714286	0.666667
Itgb1bp1	Plasma Membrane	transporter	-	-	Yes	-	0.73913	0.6	0.714286	0.666667
Nnat	Plasma Membrane	transporter	-	-	Yes	Yes	1	1	1	1
Pllp	Plasma Membrane	transporter	-	-	Yes	-	0.0724638	0	0.571429	0.0740741
Ramp1	Plasma Membrane	transporter	-	-	Yes	-	0.101449	0.0666667	0.714286	0.148148
Ramp2	Plasma Membrane	transporter	-	-	Yes	-	0.231884	0	0.285714	0.037037
Ramp3	Plasma Membrane	transporter	Yes	-	-	-	0.144928	0	0	0.037037
Serinc5	Plasma Membrane	transporter	-	-	Yes	-	0.15942	0.266667	0.428571	0.148148
Slc12a2	Plasma Membrane	transporter	-	-	Yes	-	0.492754	0.733333	0.714286	0.37037
Slc15a2	Plasma Membrane	transporter	-	-	Yes	-	0.0724638	0	0.428571	0.222222
Slc17a6	Plasma Membrane	transporter	Yes	-	-	-	0.666667	0.533333	0.571429	0.62963
Slc18a2	Plasma Membrane	transporter	-	-	-	Yes	0.26087	0.2	0	0.555556
Slc1a3	Plasma Membrane	transporter	-	-	Yes	-	0.057971	0	0.428571	0.037037
Slc22a3	Plasma Membrane	transporter	Yes	-	-	-	0.217391	0	0	0.037037
Slc26a2	Plasma Membrane	transporter	-	-	Yes	-	0.0724638	0.133333	0.142857	0.148148
Slc2a1	Plasma Membrane	transporter	-	-	-	Yes	0.405797	0.266667	0.428571	0.444444
Slc2a6	Plasma Membrane	transporter	Yes	-	-	-	0.275362	0.2	0.142857	0.111111
Slc3a2	Plasma Membrane	transporter	-	-	Yes	-	0.724638	0.8	0.857143	0.888889
Slc44a1	Plasma Membrane	transporter	-	-	Yes	-	0.217391	0.266667	0.571429	0.185185
Slc44a3	Plasma Membrane	transporter	-	-	-	Yes	0.0289855	0.0666667	0	0.0740741
Slc4a7	Plasma Membrane	transporter	-	-	-	Yes	0.347826	0.333333	0.142857	0.518519
Slc50a1	Plasma Membrane	transporter	-	-	Yes	-	0.884058	0.8	1	0.851852
Slc7a5	Plasma Membrane	transporter	-	-	Yes	-	0.15942	0.2	0.285714	0.222222
Slco3a1	Plasma Membrane	transporter	-	-	Yes	-	0.231884	0.2	0.571429	0.185185
Snap23	Plasma Membrane	transporter	-	-	Yes	-	0.130435	0.133333	0.714286	0.0740741
Stab1	Plasma Membrane	transporter	-	-	Yes	-	0.0869565	0	0.571429	0.185185
Steap1	Plasma Membrane	transporter	-	-	Yes	-	0.0289855	0	0.142857	0
Stxbp3	Plasma Membrane	transporter	-	-	Yes	-	0.173913	0.333333	0.428571	0.37037
Synpr	Plasma Membrane	transporter	Yes	-	-	-	0.57971	0.533333	0.428571	0.518519
Syt12	Plasma Membrane	transporter	-	-	-	Yes	0.115942	0.2	0	0.333333
